# Supplementary material for: Sociodemographic, laboratory, image data and predictors of gravity risk in patients with COVID-19
Source: PLoS One. 2021 Aug 19;16(8):e0256331. doi: 10.1371/journal.pone.0256331 (PMC8375972; doi:10.1371/journal.pone.0256331)
Supplement: S1 Appendix — (XLSX) [file pone.0256331.s001.xlsx]

## Sheet: English
hospitalization	Age	Sex	Comorbidities:	SAH	Diabetes	Dyslipidemia	Immunosuppressive condition (HIV; use of corticosteroids)	Coronary disease	Asthma	COPD	Obesity	Number of comorbidities	Does a work activity involve contact with other people?	Is the patient a healthcare professional?	Does the patient have or had contact with a patient?	Did you get a flu shot in the last campaign?	Temperature (°C)	Heart rate (bpm)	Respiratory rate (irpm)	Cough:	Dyspnea:	Odynophagia:	Productive sputum:	Headache:	Fever	Temperature (°C) (reported temperature (separate with dot)	Rhinorrhea:	Diarrhea	Drug therapy:	chest CT:	Chest CT findings:	Chest X-ray:	Chest X-ray findings:	BREED	White/Black Brown	Hospital internment	ICU	INT.Hosp
Released	27	Feminine	Not applicable	Not	Not	Not	Not	Not	Not	Not	Not	0	Not	Not	Yes	Not	35.5 - 37°C (normal)	60 - 100 (normal)	14 - 20 (eupnea)	01 to 04 days	Not applicable	Not applicable	Not applicable	Not applicable	01 to 04 days	38.7	Not applicable	01 to 04 days		Yes	Clean	Not		NI	black/brown	NOT	Not	Not
Released	22	Feminine	Not applicable	Not	Not	Not	Not	Not	Not	Not	Not	0	Not	Not	Not	Not	35.5 - 37°C (normal)	60 - 100 (normal)	14 - 20 (eupnea)	05 to 08 days	Not applicable	Not applicable	Not applicable	Not applicable	Not applicable		05 to 08 days	Not applicable	Influenza	Yes	Nodules	Not		brown	Not	NOT	Not	Not
ICU	55	Male	Systemic Arterial Hypertension, Obesity	Yes	Not	Not	Not	Not	Not	Not	Yes	2	Not	Not	Not					05 to 08 days	05 to 08 days	Not applicable	Not applicable	Not applicable	05 to 08 days	37.4	Not applicable	01 to 04 days		Yes	Bilateral frosted glass opacifications	Not		NI	White	YES	Yes
Released	33	Male	Obesity	Not	Not	Not	Not	Not	Not	Not	Not	1	Yes	Not	Yes	Not	35.5 - 37°C (normal)	60 - 100 (normal)	14 - 20 (eupnea)	01 to 04 days	Not applicable	Not applicable	Not applicable	Not applicable	01 to 04 days	38.8	Not applicable	Not applicable		Yes	Bilateral frosted glass opacifications	Not		White	White	NOT	Not	Not
Released	27	Feminine	Not applicable	Not	Not	Not	Not	Not	Not	Not	Not	0	Not	Not	Not	Not	35.5 - 37°C (normal)	60 - 100 (normal)	14 - 20 (eupnea)	01 to 04 days	01 to 04 days	Not applicable	Not applicable	Not applicable	01 to 04 days	38	01 to 04 days	Not applicable		Yes	Bilateral frosted glass opacifications	Not		White	White	NOT	Not	Not
Int_Hosp	38	Feminine	Not applicable	Not	Not	Not	Not	Not	Not	Not	Not	0	Not	Not	Yes	Yes	35.5 - 37°C (normal)	60 - 100 (normal)	14 - 20 (eupnea)	05 to 08 days	05 to 08 days	Not applicable	Not applicable	Not applicable	05 to 08 days	37.5	05 to 08 days	Not applicable		Yes	Bilateral frosted glass opacifications	Not		White	White	YES	Not	Yes
Released	44	Male	Immunosuppressive condition (HIV; use of corticosteroids)	Not	Not	Not	Yes	Not	Not	Not	Not	1	Not	Not	Not	Not	35.5 - 37°C (normal)	> 100 (tachycardia)	14 - 20 (eupnea)	09 to 12 days	09 to 12 days	Not applicable	Not applicable	Not applicable	09 to 12 days	37.5	Not applicable	Not applicable	Influenza	Yes	Bilateral frosted glass opacifications	Not		White	White	NOT	Not	Not
Released	27	Feminine	Not applicable	Not	Not	Not	Not	Not	Not	Not	Not	0	Yes	Yes	Not	Yes	35.5 - 37°C (normal)	60 - 100 (normal)	14 - 20 (eupnea)	01 to 04 days	Not applicable	Not applicable	Not applicable	Not applicable	Not applicable		01 to 04 days	Not applicable	Influenza	Yes	Bilateral frosted glass opacifications	Yes	Bilateral infiltration	White	White	NOT	Not	Not
Released	54	Feminine	Not applicable	Not	Not	Not	Not	Not	Not	Not	Not	0	Yes	Not	Yes	Yes	35.5 - 37°C (normal)	60 - 100 (normal)	14 - 20 (eupnea)	05 to 08 days	Not applicable	Not applicable	01 to 04 days	Not applicable	01 to 04 days		Not applicable	Not applicable	Influenza	Yes	Clean	Not		White	White	NOT	Not	Not
ICU	69	Male	Immunosuppressive condition (HIV; use of corticosteroids)	Not	Not	Not	Yes	Not	Not	Not	Not	1	Yes	Not	Not		37.5 - 38.5 ºC (moderate fever)	> 100 (tachycardia)	> 20 (tachypnea)	Not applicable	Not applicable	Not applicable	Not applicable	Not applicable	05 to 08 days	39	05 to 08 days	Not applicable		Yes	Bilateral frosted glass opacifications	Not		White	black/brown	YES	Yes
Released	50	Male	Not applicable	Not	Not	Not	Not	Not	Not	Not	Not	0	Yes	Not	Yes	Not	35.5 - 37°C (normal)	60 - 100 (normal)	14 - 20 (eupnea)	> 12 days	Not applicable	> 12 days	Not applicable	Not applicable	Not applicable		Not applicable	Not applicable		Not		Not		brown	Not	NOT	Not	Not
Released	22	Male	Not applicable	Not	Not	Not	Not	Not	Not	Not	Not	0	Not	Not	Not	Not	35.5 - 37°C (normal)	60 - 100 (normal)	14 - 20 (eupnea)	Not applicable	Not applicable	Not applicable	Not applicable	Not applicable	Not applicable		Not applicable	Not applicable		Not		Not		NI	Not	NOT	Not	Not
Released	19	Male	Not applicable	Not	Not	Not	Not	Not	Not	Not	Not	0	Not	Not			35.5 - 37°C (normal)	60 - 100 (normal)	14 - 20 (eupnea)	Not applicable	Not applicable	Not applicable	Not applicable	Not applicable	Not applicable		Not applicable	Not applicable		Not		Not		NI	White	NOT	Not	Not
ICU	62	Male	Systemic Arterial Hypertension	Yes	Not	Not	Not	Not	Not	Not	Not	1	Yes	Not	Not		37 - 37.5 ºC (febrile)	60 - 100 (normal)	> 20 (tachypnea)	01 to 04 days	Not applicable	Not applicable	Not applicable	Not applicable	05 to 08 days	38	Not applicable	01 to 04 days	Azithromycin	Yes	Bilateral frosted glass opacifications	Not		White	White	YES	Yes
Released	33	Male	Immunosuppressive condition (HIV; use of corticosteroids)	Not	Not	Not	Yes	Not	Not	Not	Not	1	Yes	Yes	Yes	Not	35.5 - 37°C (normal)	60 - 100 (normal)	14 - 20 (eupnea)	Not applicable	Not applicable	01 to 04 days	Not applicable	Not applicable	01 to 04 days		Not applicable	Not applicable		Yes	Bilateral frosted glass opacifications	Not		White	White	NOT	Not	Not
Int_Hosp	65	Feminine	Systemic Arterial Hypertension, Diabetes, Dyslipidemia, Obesity	Yes	Not	Not	Not	Not	Not	Not	Yes	4	Not	Not	Not	Not	35.5 - 37°C (normal)	60 - 100 (normal)	14 - 20 (eupnea)	09 to 12 days	Not applicable	Not applicable	Not applicable	Not applicable	09 to 12 days	38.7	Not applicable	01 to 04 days	Influenza	Yes	Bilateral frosted glass opacifications	Not		White	Not	YES	Not	Yes
Int_Hosp	51	Feminine	Systemic Arterial Hypertension	Yes	Not	Not	Not	Not	Not	Not	Not	1	Yes	Yes	Yes	Yes	35.5 - 37°C (normal)	> 100 (tachycardia)	14 - 20 (eupnea)	01 to 04 days	Not applicable	Not applicable	Not applicable	01 to 04 days	01 to 04 days		01 to 04 days	Not applicable	Influenza	Yes	Bilateral frosted glass opacifications	Not		NI	White	YES	Not	Yes
ICU	37	Male	Not applicable	Not	Not	Not	Not	Not	Not	Not	Not	0	Yes	Not	Not	Not	35.5 - 37°C (normal)	> 100 (tachycardia)	> 20 (tachypnea)	05 to 08 days	01 to 04 days	Not applicable	Not applicable	Not applicable	05 to 08 days		Not applicable	Not applicable	Influenza	Yes	Bilateral frosted glass opacifications	Not		White	Not	YES	Yes
Released	59	Feminine	Systemic Arterial Hypertension, Diabetes	Yes	Not	Not	Not	Not	Not	Not	Not	2	Yes	Yes	Yes	Not	35.5 - 37°C (normal)	60 - 100 (normal)	14 - 20 (eupnea)	01 to 04 days	Not applicable	Not applicable	Not applicable	01 to 04 days	Not applicable		Not applicable	Not applicable	Influenza	Yes	Clean	Not		NI	White	NOT	Not	Not
Released	33	Feminine	Not applicable	Not	Not	Not	Not	Not	Not	Not	Not	0	Yes	Yes	Not	Yes	35.5 - 37°C (normal)	60 - 100 (normal)	14 - 20 (eupnea)	01 to 04 days	Not applicable	01 to 04 days	Not applicable	01 to 04 days	01 to 04 days	38	01 to 04 days	Not applicable		Yes	Clean	Not		White	White	NOT	Not	Not
Int_Hosp	49	Feminine	Systemic Arterial Hypertension	Yes	Not	Not	Not	Not	Not	Not	Not	1	Yes	Yes	Not	Yes	37.5 - 38.5 ºC (moderate fever)	> 100 (tachycardia)	14 - 20 (eupnea)	01 to 04 days	Not applicable	01 to 04 days	Not applicable	Not applicable	01 to 04 days	37.8	01 to 04 days	01 to 04 days		Yes	Bilateral frosted glass opacifications	Not		White	White	YES	Not	Yes
Released	36	Male	Not applicable	Not	Not	Not	Not	Not	Not	Not	Not	0	Yes	Yes	Yes	Yes	35.5 - 37°C (normal)	60 - 100 (normal)	14 - 20 (eupnea)	05 to 08 days	Not applicable	Not applicable	Not applicable	05 to 08 days	Not applicable		Not applicable	Not applicable		Yes	Nodules	Not		White	White	NOT	Not	Not
ICU	30	Male	Not applicable	Not	Not	Not	Not	Not	Not	Not	Not	0	Not	Not	Yes	Yes	35.5 - 37°C (normal)	60 - 100 (normal)	14 - 20 (eupnea)	Not applicable	Not applicable	Not applicable	Not applicable	Not applicable	01 to 04 days		Not applicable	Not applicable		Yes	Bilateral frosted glass opacifications	Not		White	black/brown	YES	Yes
Int_Hosp	41	Male	Not applicable	Not	Not	Not	Not	Not	Not	Not	Not	0	Yes	Not	Not	Not	35.5 - 37°C (normal)	> 100 (tachycardia)	14 - 20 (eupnea)	01 to 04 days	Not applicable	Not applicable	Not applicable	Not applicable	05 to 08 days	39	Not applicable	Not applicable	Influenza	Yes	Bilateral frosted glass opacifications	Not		brown	White	YES	Not	Yes
Released	62	Feminine	Systemic Arterial Hypertension	Yes	Not	Not	Not	Not	Not	Not	Not	1	Yes	Not	Yes	Yes	35.5 - 37°C (normal)	60 - 100 (normal)	14 - 20 (eupnea)	09 to 12 days	Not applicable	Not applicable	Not applicable	Not applicable	09 to 12 days		09 to 12 days	Not applicable		Not		Not		White	Not	NOT	Not	Not
Int_Hosp	34	Male	Not applicable	Not	Not	Not	Not	Not	Not	Not	Not	0	Yes	Not	Not	Not	35.5 - 37°C (normal)	60 - 100 (normal)	> 20 (tachypnea)	05 to 08 days	Not applicable	Not applicable	Not applicable	Not applicable	01 to 04 days	38.5	Not applicable	Not applicable		Yes	Bilateral frosted glass opacifications	Not		NI	White	YES	Not	Yes
Released	69	Male	Systemic Arterial Hypertension	Yes	Not	Not	Not	Not	Not	Not	Not	1	Not	Not	Yes	Yes	35.5 - 37°C (normal)	60 - 100 (normal)	14 - 20 (eupnea)	Not applicable	Not applicable	Not applicable	Not applicable	01 to 04 days	Not applicable		Not applicable	Not applicable		Not		Not		White	White	NOT	Not	Not
Int_Hosp	36	Feminine	obesity	Not	Not	Not	Not	Not	Not	Not	Not	1	Yes	Yes	Yes	Not	35.5 - 37°C (normal)	> 100 (tachycardia)	> 20 (tachypnea)	> 12 days	01 to 04 days	Not applicable	Not applicable	Not applicable	01 to 04 days		Not applicable	Not applicable		Yes	Clean	Not		White	White	YES	Not	Yes
ICU	44	Male	Not applicable	Not	Not	Not	Not	Not	Not	Not	Not	0	Yes	Not	Not	Not	35.5 - 37°C (normal)	> 100 (tachycardia)	> 20 (tachypnea)	05 to 08 days	05 to 08 days	Not applicable	Not applicable	Not applicable	05 to 08 days		Not applicable	Not applicable		Yes	Bilateral frosted glass opacifications	Not		White	White	YES	Yes
Int_Hosp	52	Feminine	Not applicable	Not	Not	Not	Not	Not	Not	Not	Not	0	Yes	Not	Not	Not	35.5 - 37°C (normal)	60 - 100 (normal)	14 - 20 (eupnea)	09 to 12 days	Not applicable	09 to 12 days	Not applicable	Not applicable	09 to 12 days		Not applicable	Not applicable		Yes	Bilateral frosted glass opacifications	Not		White	Not	YES	Not	Yes
Released	33	Feminine	Not applicable	Not	Not	Not	Not	Not	Not	Not	Not	0	Not	Not	Yes	Not	35.5 - 37°C (normal)	60 - 100 (normal)	14 - 20 (eupnea)	05 to 08 days	Not applicable	05 to 08 days	Not applicable	05 to 08 days	Not applicable		Not applicable	01 to 04 days		Yes	Clean	Not		NI	Not	NOT	Not	Not
Released	63	Male	Systemic Arterial Hypertension	Yes	Not	Not	Not	Not	Not	Not	Not	1		Not	Yes	Yes	35.5 - 37°C (normal)	60 - 100 (normal)	14 - 20 (eupnea)	05 to 08 days	Not applicable	Not applicable	Not applicable	Not applicable	01 to 04 days		05 to 08 days	05 to 08 days		Yes	Bilateral frosted glass opacifications	Not		NI	White	NOT	Not	Not
Released	43	Feminine	Not applicable	Not	Not	Not	Not	Not	Not	Not	Not	0	Not	Not	Not	Yes	35.5 - 37°C (normal)	60 - 100 (normal)	14 - 20 (eupnea)	01 to 04 days	01 to 04 days	Not applicable	Not applicable	Not applicable	Not applicable		01 to 04 days	Not applicable		Yes	Clean	Not		White	Not	NOT	Not	Not
Released	60	Male	Immunosuppressive condition (HIV; use of corticosteroids)	Not	Not	Not	Yes	Not	Not	Not	Not	1	Yes	Yes	Yes	Yes	35.5 - 37°C (normal)	60 - 100 (normal)	14 - 20 (eupnea)	> 12 days	Not applicable	> 12 days	Not applicable	Not applicable	Not applicable		Not applicable	> 12 days	Azithromycin, Hydroxychloroquine, Influenza	Yes	Clean	Not		NI	Not	NOT	Not	Not
Released	59	Male	Systemic Arterial Hypertension, Diabetes	Yes	Not	Not	Not	Not	Not	Not	Not	2	Yes	Yes	Not	Yes	35.5 - 37°C (normal)	60 - 100 (normal)	14 - 20 (eupnea)	> 12 days	Not applicable	01 to 04 days	Not applicable	Not applicable	01 to 04 days		Not applicable	> 12 days	Azithromycin, Hydroxychloroquine	Yes	Bilateral frosted glass opacifications	Not		NI	White	NOT	Not	Not
Int_Hosp	67	Feminine	Systemic Arterial Hypertension, Diabetes, Coronary Disease	Yes	Not	Not	Not	Yes	Not	Not	Not	3	Yes	Not	Not	Yes	37.5 - 38.5 ºC (moderate fever)	60 - 100 (normal)	14 - 20 (eupnea)	01 to 04 days	Not applicable	01 to 04 days	Not applicable	Not applicable	01 to 04 days		> 12 days	Not applicable		Yes	Clean	Not		White	White	YES	Not	Yes
ICU	49	Male	Not applicable	Not	Not	Not	Not	Not	Not	Not	Not	0	Yes	Not	Not	Yes	35.5 - 37°C (normal)	> 100 (tachycardia)	> 20 (tachypnea)	> 12 days	> 12 days	Not applicable	> 12 days	Not applicable	Not applicable		Not applicable	Not applicable		Yes	Bilateral frosted glass opacifications	Not		White	Not	YES	Yes
Released	48	Male	Not applicable	Not	Not	Not	Not	Not	Not	Not	Not	0	Yes	Yes	Yes	Not	35.5 - 37°C (normal)	> 100 (tachycardia)	14 - 20 (eupnea)	09 to 12 days	01 to 04 days	09 to 12 days	Not applicable	09 to 12 days	09 to 12 days	38.3	Not applicable	01 to 04 days	Azithromycin	Yes	Clean	Not		NI	White	NOT	Not	Not
Int_Hosp	36	Feminine	Not applicable	Not	Not	Not	Not	Not	Not	Not	Not	0	Not	Yes	Not	Not	35.5 - 37°C (normal)	60 - 100 (normal)	14 - 20 (eupnea)	01 to 04 days	Not applicable	Not applicable	Not applicable	Not applicable	01 to 04 days	38	Not applicable	01 to 04 days	Influenza	Yes	Bilateral frosted glass opacifications	Not		White	White	YES	Not	Yes
Int_Hosp	46	Male	Not applicable	Not	Not	Not	Not	Not	Not	Not	Not	0	Yes	Not	Not	Not	35.5 - 37°C (normal)	60 - 100 (normal)	14 - 20 (eupnea)	01 to 04 days	01 to 04 days	Not applicable	Not applicable	Not applicable	Not applicable		Not applicable	Not applicable		Yes	Clean	Not		White	White	YES	Not	Yes
Int_Hosp	45	Feminine	Asthma	Not	Not	Not	Not	Not	Yes	Not	Not	1	Yes	Yes	Yes	Yes	35.5 - 37°C (normal)	60 - 100 (normal)	14 - 20 (eupnea)	01 to 04 days	01 to 04 days	01 to 04 days	Not applicable	Not applicable	01 to 04 days		Not applicable	Not applicable		Yes	Bilateral frosted glass opacifications	Not		White	Not	YES	Not	Yes
Int_Hosp	51	Male	Systemic Arterial Hypertension	Yes	Not	Not	Not	Not	Not	Not	Not	1	Yes	Not	Yes	Not	35.5 - 37°C (normal)	60 - 100 (normal)	14 - 20 (eupnea)	01 to 04 days	Not applicable	01 to 04 days	Not applicable	Not applicable	01 to 04 days		Not applicable	Not applicable		Yes	Bilateral frosted glass opacifications	Not		NI	White	YES	Not	Yes
ICU	74	Feminine	Systemic Arterial Hypertension, Diabetes, Dyslipidemia, Chronic Obstructive Pulmonary Disease (COPD), Coronary Disease, Obesity	Yes	Not	Not	Not	Yes	Not	Yes	Yes	6	Not	Not	Not			> 100 (tachycardia)	> 20 (tachypnea)	Not applicable	Not applicable	Not applicable	Not applicable	Not applicable	Not applicable		Not applicable	> 12 days						White	Not	YES	Yes
Int_Hosp	69	Male	Systemic Arterial Hypertension, Diabetes	Yes	Not	Not	Not	Not	Not	Not	Not	2	Not	Not	Yes	Yes	35.5 - 37°C (normal)	60 - 100 (normal)	> 20 (tachypnea)	01 to 04 days	Not applicable	01 to 04 days	Not applicable	Not applicable	01 to 04 days	38	Not applicable	Not applicable		Yes	Clean	Not		NI	White	YES	Not	Yes
Released	42	Male	Systemic Arterial Hypertension, Dyslipidemia	Yes	Not	Not	Not	Not	Not	Not	Not	2	Yes	Not	Yes	Not	35.5 - 37°C (normal)	60 - 100 (normal)	14 - 20 (eupnea)	01 to 04 days	01 to 04 days	Not applicable	01 to 04 days	01 to 04 days	01 to 04 days		Not applicable	Not applicable	Losartan and Simvastatin	Yes	Nodules	Not		White	Not	NOT	Not	Not
Released	35	Male	Not applicable	Not	Not	Not	Not	Not	Not	Not	Not	0	Yes	Not	Yes	Not	35.5 - 37°C (normal)	60 - 100 (normal)	14 - 20 (eupnea)	05 to 08 days	Not applicable	05 to 08 days	Not applicable	05 to 08 days	01 to 04 days	38	Not applicable	Not applicable	Influenza	Yes	Bilateral frosted glass opacifications	Not		NI	White	NOT	Not	Not
ICU	83	Male	Systemic Arterial Hypertension, Diabetes, Obesity	Yes	Not	Not	Not	Not	Not	Not	Yes	3	Not	Not	Not	Yes	37 - 37.5 ºC (febrile)	60 - 100 (normal)	14 - 20 (eupnea)	01 to 04 days	Not applicable	Not applicable	Not applicable	Not applicable	Not applicable		01 to 04 days	Not applicable	Enalapril, Anlodipine, HTZ, Simvastatin, Glicazide, Glifage, AAS, Glargin, ASPARTE	Yes	Bilateral frosted glass opacifications	Not		White	Not	YES	Yes
Released	37	Male	Dyslipidemia	Not	Not	Yes	Not	Not	Not	Not	Not	1	Yes	Yes	Yes	Yes	35.5 - 37°C (normal)	60 - 100 (normal)	14 - 20 (eupnea)	01 to 04 days	Not applicable	Not applicable	Not applicable	Not applicable	01 to 04 days	38.1	01 to 04 days	Not applicable	Influenza	Yes	Bilateral frosted glass opacifications	Not		NI	White	NOT	Not	Not
ICU	88	Feminine	Systemic Arterial Hypertension, Diabetes, Dyslipidemia, Coronary Disease, Hypothyroidism	Yes	Not	Not	Not	Yes	Not	Not	Not	5	Not	Not	Yes	Not	37.5 - 38.5 ºC (moderate fever)	60 - 100 (normal)	> 20 (tachypnea)	Not applicable	Not applicable	Not applicable	Not applicable	Not applicable	05 to 08 days	38	Not applicable	05 to 08 days		Yes	Bilateral frosted glass opacifications	Not		White	black/brown	YES	Yes
Int_Hosp	36	Male	Not applicable	Not	Not	Not	Not	Not	Not	Not	Not	0	Not	Not	Not	Not	35.5 - 37°C (normal)	60 - 100 (normal)	14 - 20 (eupnea)	05 to 08 days	Not applicable	Not applicable	Not applicable	Not applicable	01 to 04 days	37.8	05 to 08 days	Not applicable		Yes	Bilateral frosted glass opacifications	Not		brown	black/brown	YES	Not	Yes
Released	36	Male	Not applicable	Not	Not	Not	Not	Not	Not	Not	Not	0	Yes	Yes	Yes	Yes	35.5 - 37°C (normal)	60 - 100 (normal)	14 - 20 (eupnea)	Not applicable	Not applicable	Not applicable	Not applicable	01 to 04 days	01 to 04 days	38.8	Not applicable	Not applicable		Yes	Clean	Not		brown	Not	NOT	Not	Not
Released	47	Male	Systemic Arterial Hypertension, Coronary Disease	Yes	Not	Not	Not	Yes	Not	Not	Not	2	Yes	Yes	Yes	Yes	35.5 - 37°C (normal)	> 100 (tachycardia)	14 - 20 (eupnea)	01 to 04 days	01 to 04 days	Not applicable	Not applicable	01 to 04 days	01 to 04 days	37.8	09 to 12 days	01 to 04 days		Yes	Nodules	Not		NI	Not	NOT	Not	Not
Released	58	Male	Systemic Arterial Hypertension	Yes	Not	Not	Not	Not	Not	Not	Not	1	Yes	Not	Not	Not	35.5 - 37°C (normal)	60 - 100 (normal)	14 - 20 (eupnea)	05 to 08 days	Not applicable	Not applicable	Not applicable	Not applicable	05 to 08 days	38.5	Not applicable	05 to 08 days	Azithromycin, Influenza	Yes	Bilateral frosted glass opacifications	Not		NI	black/brown	NOT	Not	Not
ICU	54	Male	Systemic Arterial Hypertension	Yes	Not	Not	Not	Not	Not	Not	Not	1	Not	Not	Not	Not	35.5 - 37°C (normal)	60 - 100 (normal)	> 20 (tachypnea)	05 to 08 days	05 to 08 days	Not applicable	Not applicable	05 to 08 days	05 to 08 days	38.8	Not applicable	Not applicable		Yes	Bilateral frosted glass opacifications	Not		brown	White	YES	Yes
Int_Hosp	56	Male	Systemic Arterial Hypertension, Coronary Disease, Obesity	Yes	Not	Not	Not	Yes	Not	Not	Yes	3	Yes	Yes	Yes	Yes	37 - 37.5 ºC (febrile)	60 - 100 (normal)	14 - 20 (eupnea)	05 to 08 days	Not applicable	05 to 08 days	Not applicable	Not applicable	05 to 08 days		Not applicable	Not applicable		Yes	Bilateral frosted glass opacifications	Not		White	White	YES	Not	Yes
Int_Hosp	46	Male	Not applicable	Not	Not	Not	Not	Not	Not	Not	Not	0	Yes	Not	Yes		35.5 - 37°C (normal)	60 - 100 (normal)	14 - 20 (eupnea)	01 to 04 days	Not applicable	Not applicable	Not applicable	Not applicable	01 to 04 days	38	Not applicable	Not applicable	Influenza	Yes	Bilateral frosted glass opacifications	Not		White	White	YES	Not	Yes
Int_Hosp	34	Feminine	Not applicable	Not	Not	Not	Not	Not	Not	Not	Not	0	Yes	Yes	Yes	Yes	35.5 - 37°C (normal)	60 - 100 (normal)	14 - 20 (eupnea)	01 to 04 days	01 to 04 days	01 to 04 days	Not applicable	Not applicable	Not applicable		Not applicable	05 to 08 days		Yes	Bilateral frosted glass opacifications	Not		White	Not	YES	Not	Yes
Released	44	Feminine	Not applicable	Not	Not	Not	Not	Not	Not	Not	Not	0	Yes	Yes	Yes		35.5 - 37°C (normal)	60 - 100 (normal)	14 - 20 (eupnea)	05 to 08 days	Not applicable	Not applicable	Not applicable	05 to 08 days	Not applicable		05 to 08 days	Not applicable	Influenza	Yes	Clean	Not		NI	Not	NOT	Not	Not
Released	57	Male	Systemic Arterial Hypertension, Diabetes	Yes	Not	Not	Not	Not	Not	Not	Not	2	Yes	Yes	Not	Yes	35.5 - 37°C (normal)	> 100 (tachycardia)	14 - 20 (eupnea)	01 to 04 days	Not applicable	01 to 04 days	Not applicable	Not applicable	01 to 04 days	38	Not applicable	Not applicable		Yes	Clean	Not		NI	White	NOT	Not	Not
ICU	65	Feminine	Systemic Arterial Hypertension, Coronary Disease	Yes	Not	Not	Not	Yes	Not	Not	Not	2	Not	Not			35.5 - 37°C (normal)	> 100 (tachycardia)	> 20 (tachypnea)	01 to 04 days	01 to 04 days	Not applicable	Not applicable	Not applicable	01 to 04 days		Not applicable	Not applicable	Enoxiparin	Not		Yes	Clean	White	White	YES	Yes
Released	61	Feminine	Systemic Arterial Hypertension	Yes	Not	Not	Not	Not	Not	Not	Not	1	Not	Not	Yes		35.5 - 37°C (normal)	60 - 100 (normal)	14 - 20 (eupnea)	Not applicable	Not applicable	Not applicable	01 to 04 days	Not applicable	Not applicable		Not applicable	Not applicable		Yes	Bilateral frosted glass opacifications	Not		White	White	NOT	Not	Not
Released	29	Feminine	Not applicable	Not	Not	Not	Not	Not	Not	Not	Not	0	Not	Not	Yes	Not	35.5 - 37°C (normal)	> 100 (tachycardia)	14 - 20 (eupnea)	05 to 08 days	01 to 04 days	05 to 08 days	Not applicable	Not applicable	Not applicable		05 to 08 days	01 to 04 days	Azithromycin, Clavulin, Vonau	Yes	Nodules	Not		White	White	NOT	Not	Not
ICU	68	Feminine	Systemic Arterial Hypertension	Yes	Not	Not	Not	Not	Not	Not	Not	1	Not	Not		Not	35.5 - 37°C (normal)	60 - 100 (normal)	> 20 (tachypnea)	01 to 04 days	05 to 08 days	Not applicable	Not applicable	Not applicable	05 to 08 days	39.8	Not applicable	Not applicable		Yes	Bilateral frosted glass opacifications	Not		White	Not	YES	Yes
Released	32	Feminine	Not applicable	Not	Not	Not	Not	Not	Not	Not	Not	0	Yes	Yes	Yes	Yes	35.5 - 37°C (normal)	60 - 100 (normal)	14 - 20 (eupnea)	01 to 04 days	Not applicable	01 to 04 days	Not applicable	Not applicable	Not applicable		Not applicable	Not applicable		Yes	Clean	Not		NI	black/brown	NOT	Not	Not
Released	32	Male	Not applicable	Not	Not	Not	Not	Not	Not	Not	Not	0	Yes	Not	Not	Not	35.5 - 37°C (normal)	> 100 (tachycardia)	14 - 20 (eupnea)	01 to 04 days	Not applicable	01 to 04 days	Not applicable	01 to 04 days	01 to 04 days	38.5	Not applicable	Not applicable	Influenza	Yes	Clean	Not		black	White	NOT	Not	Not
Released	52	Feminine	Systemic Arterial Hypertension	Yes	Not	Not	Not	Not	Not	Not	Not	1	Yes	Not	Yes	Not	35.5 - 37°C (normal)	60 - 100 (normal)	14 - 20 (eupnea)	01 to 04 days	Not applicable	01 to 04 days	Not applicable	Not applicable	01 to 04 days		01 to 04 days	Not applicable	Influenza	Not		Not		White	Not	NOT	Not	Not
Released	30	Feminine	Not applicable	Not	Not	Not	Not	Not	Not	Not	Not	0	Yes	Not	Not	Yes	35.5 - 37°C (normal)	60 - 100 (normal)	< 14 (bradypnea)	01 to 04 days	01 to 04 days	01 to 04 days	Not applicable	01 to 04 days	01 to 04 days		01 to 04 days	Not applicable		Not	Clean	Not		NI	Not	NOT	Not	Not
Released	24	Male	Not applicable	Not	Not	Not	Not	Not	Not	Not	Not	0	Yes	Not	Not	Not	37 - 37.5 ºC (febrile)	60 - 100 (normal)	14 - 20 (eupnea)	01 to 04 days	Not applicable	01 to 04 days	Not applicable	Not applicable	01 to 04 days	38.5	01 to 04 days	Not applicable		Not		Not		NI	Not	NOT	Not	Not
Released	57	Male	Dyslipidemia	Not	Not	Yes	Not	Not	Not	Not	Not	1	Yes	Not	Not	Not	37.5 - 38.5 ºC (moderate fever)	60 - 100 (normal)	14 - 20 (eupnea)	01 to 04 days	01 to 04 days	Not applicable	Not applicable	Not applicable	01 to 04 days	38.5	Not applicable	Not applicable		Yes	Bilateral ground-glass opacifications, Nodules	Not		NI	Not	NOT	Not	Not
Released	36	Male	Not applicable	Not	Not	Not	Not	Not	Not	Not	Not	0	Yes	Not	Not	Not	37 - 37.5 ºC (febrile)	60 - 100 (normal)	14 - 20 (eupnea)	01 to 04 days	Not applicable	Not applicable	Not applicable	05 to 08 days	01 to 04 days	38.5	01 to 04 days	Not applicable		Yes	Bilateral ground-glass opacifications, Nodules	Not		NI	White	NOT	Not	Not
Released	31	Feminine	Not applicable	Not	Not	Not	Not	Not	Not	Not	Not	0	Yes	Yes	Yes	Yes	35.5 - 37°C (normal)	> 100 (tachycardia)	14 - 20 (eupnea)	01 to 04 days	Not applicable	Not applicable	Not applicable	01 to 04 days	01 to 04 days	37.4	Not applicable	Not applicable		Not		Not		White	Not	NOT	Not	Not
Released	37	Feminine	Not applicable	Not	Not	Not	Not	Not	Not	Not	Not	0	Yes	Yes	Not	Yes	35.5 - 37°C (normal)	60 - 100 (normal)	14 - 20 (eupnea)	09 to 12 days	Not applicable	09 to 12 days	Not applicable	Not applicable	Not applicable		09 to 12 days	Not applicable	Influenza	Yes	Clean	Not		NI	White	NOT	Not	Not
Int_Hosp	75	Male	Systemic Arterial Hypertension, Diabetes, Coronary Disease	Yes	Not	Not	Not	Yes	Not	Not	Not	3	Not	Not	Not	Yes	35.5 - 37°C (normal)	60 - 100 (normal)	14 - 20 (eupnea)	01 to 04 days	Not applicable	01 to 04 days	Not applicable	Not applicable	01 to 04 days		01 to 04 days	Not applicable	Influenza	Yes	Bilateral frosted glass opacifications	Not		White	White	YES	Not	Yes
Released	32	Feminine	Asthma	Not	Not	Not	Not	Not	Yes	Not	Not	1		Yes	Yes	Yes	35.5 - 37°C (normal)	60 - 100 (normal)	14 - 20 (eupnea)	01 to 04 days	Not applicable	Not applicable	Not applicable	Not applicable	01 to 04 days	37.3	Not applicable	Not applicable		Yes	Clean	Not		White	White	NOT	Not	Not
Released	3	Feminine	Not applicable	Not	Not	Not	Not	Not	Not	Not	Not	0	Yes	Yes	Yes	Yes	35.5 - 37°C (normal)	60 - 100 (normal)	14 - 20 (eupnea)	01 to 04 days	01 to 04 days	Not applicable	Not applicable	01 to 04 days	01 to 04 days	38.8	Not applicable	01 to 04 days	Influenza	Yes	Clean	Not		White	Not	NOT	Not	Not
Released	33	Male	Not applicable	Not	Not	Not	Not	Not	Not	Not	Not	0	Yes	Yes	Yes	Yes	35.5 - 37°C (normal)	60 - 100 (normal)	14 - 20 (eupnea)	05 to 08 days	Not applicable	Not applicable	Not applicable	Not applicable	05 to 08 days	37.5	05 to 08 days	Not applicable		Yes	Bilateral ground-glass opacifications, Nodules	Not		NI	black/brown	NOT	Not	Not
Int_Hosp	36	Male	Not applicable	Not	Not	Not	Not	Not	Not	Not	Not	0	Yes	Yes	Yes	Yes	35.5 - 37°C (normal)	60 - 100 (normal)	14 - 20 (eupnea)	05 to 08 days	Not applicable	05 to 08 days	Not applicable	Not applicable	05 to 08 days		Not applicable	Not applicable		Yes	Bilateral frosted glass opacifications	Not		brown	White	YES	Not	Yes
Released	44	Feminine	Systemic Arterial Hypertension	Yes	Not	Not	Not	Not	Not	Not	Not	1	Not	Not	Yes	Not	37.5 - 38.5 ºC (moderate fever)	60 - 100 (normal)	14 - 20 (eupnea)	05 to 08 days	Not applicable	05 to 08 days	Not applicable	Not applicable	05 to 08 days	39	Not applicable	Not applicable		Yes	Bilateral frosted glass opacifications	Not		White	Not	NOT	Not	Not
Released	13	Feminine	Not applicable	Not	Not	Not	Not	Not	Not	Not	Not	0	Not	Not	Yes		35.5 - 37°C (normal)	60 - 100 (normal)	14 - 20 (eupnea)	01 to 04 days	Not applicable	Not applicable	Not applicable	01 to 04 days	01 to 04 days		Not applicable	01 to 04 days	Influenza	Yes	Clean	Not		NI	White	NOT	Not	Not
Released	34	Feminine	Not applicable	Not	Not	Not	Not	Not	Not	Not	Not	0	Yes	Yes	Yes	Yes	35.5 - 37°C (normal)	60 - 100 (normal)	14 - 20 (eupnea)	Not applicable	01 to 04 days	05 to 08 days	Not applicable	05 to 08 days	Not applicable		Not applicable	05 to 08 days		Yes	Bilateral ground-glass opacifications, Nodules	Not		White	White	NOT	Not	Not
Int_Hosp	46	Male	Systemic Arterial Hypertension, Diabetes	Yes	Not	Not	Not	Not	Not	Not	Not	2	Yes	Not	Yes		37 - 37.5 ºC (febrile)	> 100 (tachycardia)	14 - 20 (eupnea)	Not applicable	01 to 04 days	Not applicable	Not applicable	Not applicable	01 to 04 days		Not applicable	Not applicable		Yes	Bilateral frosted glass opacifications	Not		White	Not	YES	Not	Yes
Int_Hosp	65	Feminine	Not applicable	Not	Not	Not	Not	Not	Not	Not	Not	0	Not	Not	Not		37 - 37.5 ºC (febrile)	60 - 100 (normal)	14 - 20 (eupnea)	Not applicable	Not applicable	Not applicable	Not applicable	09 to 12 days	09 to 12 days	38.4	Not applicable	09 to 12 days	Azithromycin, Influenza	Yes	Bilateral frosted glass opacifications	Not		NI	White	YES	Not	Yes
Released	28	Feminine	Not applicable	Not	Not	Not	Not	Not	Not	Not	Not	0	Yes	Yes	Yes	Yes	35.5 - 37°C (normal)	60 - 100 (normal)	14 - 20 (eupnea)	01 to 04 days	Not applicable	Not applicable	Not applicable	01 to 04 days	Not applicable		01 to 04 days	Not applicable		Yes	Bilateral frosted glass opacifications	Not		White	Not	NOT	Not	Not
Int_Hosp	42	Male	obesity	Not	Not	Not	Not	Not	Not	Not	Not	1	Yes	Yes	Yes	Not	35.5 - 37°C (normal)	60 - 100 (normal)	14 - 20 (eupnea)	05 to 08 days	Not applicable	Not applicable	Not applicable	Not applicable	01 to 04 days		05 to 08 days	05 to 08 days	Influenza	Yes	Bilateral frosted glass opacifications	Yes	Clean	NI	Not	YES	Not	Yes
Released	62	Male	Diabetes	Not	Yes	Not	Not	Not	Not	Not	Not	1	Not	Not	Not	Yes	35.5 - 37°C (normal)	60 - 100 (normal)	14 - 20 (eupnea)	01 to 04 days	Not applicable	Not applicable	Not applicable	Not applicable	01 to 04 days	38	Not applicable	Not applicable		Yes	Bilateral frosted glass opacifications	Not		NI	Not	NOT	Not	Not
Released	63	Feminine	Diabetes	Not	Yes	Not	Not	Not	Not	Not	Not	1	Not	Not	Not	Yes	35.5 - 37°C (normal)	60 - 100 (normal)	14 - 20 (eupnea)	Not applicable	Not applicable	Not applicable	Not applicable	Not applicable	Not applicable		01 to 04 days	Not applicable		Yes	Bilateral frosted glass opacifications	Not		NI	White	NOT	Not	Not
Released	41	Male	Not applicable	Not	Not	Not	Not	Not	Not	Not	Not	0	Yes	Yes	Yes	Yes	35.5 - 37°C (normal)	60 - 100 (normal)	14 - 20 (eupnea)	Not applicable	Not applicable	Not applicable	Not applicable	05 to 08 days	05 to 08 days	38.5	05 to 08 days	05 to 08 days		Yes	Bilateral frosted glass opacifications	Not		White	Not	NOT	Not	Not
Released	32	Male	Systemic Arterial Hypertension	Yes	Not	Not	Not	Not	Not	Not	Not	1	Yes	Yes	Yes	Yes	35.5 - 37°C (normal)	60 - 100 (normal)	14 - 20 (eupnea)	01 to 04 days	Not applicable	Not applicable	Not applicable	01 to 04 days	01 to 04 days	37.5	Not applicable	Not applicable		Yes	Clean	Not		NI	White	NOT	Not	Not
Int_Hosp	76	Male	Systemic Arterial Hypertension, Coronary Disease	Yes	Not	Not	Not	Yes	Not	Not	Not	2	Not	Not	Not	Yes	35.5 - 37°C (normal)	60 - 100 (normal)	14 - 20 (eupnea)	01 to 04 days	Not applicable	01 to 04 days	Not applicable	Not applicable	01 to 04 days	38.5	Not applicable	Not applicable		Yes	Bilateral frosted glass opacifications	Not		White	White	YES	Not	Yes
Released	60	Feminine	Not applicable	Not	Not	Not	Not	Not	Not	Not	Not	0	Not	Not	Yes	Yes	35.5 - 37°C (normal)	60 - 100 (normal)	14 - 20 (eupnea)	01 to 04 days	Not applicable	01 to 04 days	Not applicable	Not applicable	Not applicable		Not applicable	Not applicable		Yes	Bilateral ground-glass opacifications, Nodules	Not		White	Not	NOT	Not	Not
Released	35	Male	Not applicable	Not	Not	Not	Not	Not	Not	Not	Not	0	Not	Not			35.5 - 37°C (normal)	60 - 100 (normal)	14 - 20 (eupnea)	01 to 04 days	Not applicable	01 to 04 days	Not applicable	Not applicable	Not applicable		Not applicable	Not applicable		Yes	Clean	Not		NI	Not	NOT	Not	Not
Released	59	Feminine	Not applicable	Not	Not	Not	Not	Not	Not	Not	Not	0	Yes	Yes	Yes	Yes	35.5 - 37°C (normal)	60 - 100 (normal)	14 - 20 (eupnea)	Not applicable	Not applicable	Not applicable	Not applicable	Not applicable	Not applicable		Not applicable	Not applicable		Yes	Bilateral ground-glass opacifications, Nodules	Not		NI	White	NOT	Not	Not
Released	29	Feminine	Asthma	Not	Not	Not	Not	Not	Yes	Not	Not	1	Not	Not	Not		35.5 - 37°C (normal)	60 - 100 (normal)	14 - 20 (eupnea)	01 to 04 days	01 to 04 days	Not applicable	01 to 04 days	01 to 04 days	Not applicable		01 to 04 days	01 to 04 days	Influenza	Yes	Bilateral ground-glass opacifications, Nodules	Not		White	White	NOT	Not	Not
Released	69	Male	Not applicable	Not	Not	Not	Not	Not	Not	Not	Not	0	Yes	Yes	Yes	Not	35.5 - 37°C (normal)	60 - 100 (normal)	14 - 20 (eupnea)	01 to 04 days	Not applicable	Not applicable	Not applicable	01 to 04 days	01 to 04 days	38.2	Not applicable	Not applicable	Azithromycin, Influenza	Yes	Bilateral frosted glass opacifications	Not		White	White	NOT	Not	Not
Int_Hosp	59	Male	Systemic Arterial Hypertension	Yes	Not	Not	Not	Not	Not	Not	Not	1	Yes	Not	Not	Not	37.5 - 38.5 ºC (moderate fever)	60 - 100 (normal)	14 - 20 (eupnea)	05 to 08 days	Not applicable	Not applicable	Not applicable	Not applicable	01 to 04 days		Not applicable	Not applicable		Yes	Bilateral frosted glass opacifications	Not		White	Not	YES	Not	Yes
Released	52	Feminine	Not applicable	Not	Not	Not	Not	Not	Not	Not	Not	0	Yes	Not	Yes	Not	35.5 - 37°C (normal)	60 - 100 (normal)	14 - 20 (eupnea)	05 to 08 days	Not applicable	Not applicable	Not applicable	Not applicable	05 to 08 days	37.5	05 to 08 days	Not applicable	Influenza	Yes	Bilateral frosted glass opacifications	Not		NI	White	NOT	Not	Not
Int_Hosp	26	Male	Not applicable	Not	Not	Not	Not	Not	Not	Not	Not	0	Yes	Yes	Not	Not	37 - 37.5 ºC (febrile)	> 100 (tachycardia)	14 - 20 (eupnea)	05 to 08 days	01 to 04 days	05 to 08 days	Not applicable	05 to 08 days	01 to 04 days	40	05 to 08 days	01 to 04 days	Azithromycin, Influenza	Yes	Bilateral frosted glass opacifications	Not		White	Not	YES	Not	Yes
Int_Hosp	62	Feminine	Systemic Arterial Hypertension, Diabetes, Obesity	Yes	Not	Not	Not	Not	Not	Not	Yes	3	Yes	Yes	Yes	Yes	37.5 - 38.5 ºC (moderate fever)	60 - 100 (normal)	> 20 (tachypnea)	01 to 04 days	01 to 04 days	Not applicable	Not applicable	Not applicable	01 to 04 days	38.2	01 to 04 days	Not applicable		Yes	Bilateral ground-glass opacifications, Nodules	Not		NI	Not	YES	Not	Yes
Released	27	Male	Not applicable	Not	Not	Not	Not	Not	Not	Not	Not	0	Yes	Not	Not	Not	37.5 - 38.5 ºC (moderate fever)	> 100 (tachycardia)	14 - 20 (eupnea)	01 to 04 days	Not applicable	01 to 04 days	Not applicable	01 to 04 days	01 to 04 days		Not applicable	Not applicable		Yes	Clean	Not		NI	black/brown	NOT	Not	Not
Released	59	Male	Systemic Arterial Hypertension, Immunosuppressive condition (HIV; use of corticosteroids), Hypothyroidism	Yes	Not	Not	Not	Not	Not	Not	Not	3	Not	Not	Yes	Not	35.5 - 37°C (normal)	60 - 100 (normal)	> 20 (tachypnea)	> 12 days	Not applicable	Not applicable	Not applicable	Not applicable	> 12 days		Not applicable	> 12 days		Yes	Bilateral frosted glass opacifications	Not		brown	White	NOT	Not	Not
Released	26	Male	Not applicable	Not	Not	Not	Not	Not	Not	Not	Not	0	Yes	Not	Yes	Yes	37 - 37.5 ºC (febrile)	60 - 100 (normal)	14 - 20 (eupnea)	01 to 04 days	01 to 04 days	01 to 04 days	Not applicable	01 to 04 days	Not applicable		Not applicable	Not applicable	Azithromycin	Yes	Clean	Not		White	White	NOT	Not	Not
Int_Hosp	40	Feminine	Immunosuppressive condition (HIV; use of corticosteroids)	Not	Not	Not	Yes	Not	Not	Not	Not	1	Not	Not	Not		35.5 - 37°C (normal)	60 - 100 (normal)	14 - 20 (eupnea)	09 to 12 days	Not applicable	Not applicable	Not applicable	Not applicable	Not applicable		Not applicable	Not applicable	Systemic Corticosteroids, Influenza	Yes	Bilateral frosted glass opacifications	Not		White	Not	YES	Not	Yes
Released	38	Male	Not applicable	Not	Not	Not	Not	Not	Not	Not	Not	0	Yes	Not	Yes	Not	35.5 - 37°C (normal)	60 - 100 (normal)	14 - 20 (eupnea)	Not applicable	Not applicable	Not applicable	Not applicable	Not applicable	Not applicable		01 to 04 days	Not applicable	Influenza					NI	White	NOT	Not	Not
ICU	62	Male	Systemic Arterial Hypertension, Chronic Obstructive Pulmonary Disease (COPD)	Yes	Not	Not	Not	Not	Not	Yes	Not	2		Not			35.5 - 37°C (normal)	60 - 100 (normal)	14 - 20 (eupnea)	01 to 04 days	01 to 04 days	Not applicable	Not applicable	Not applicable	Not applicable		Not applicable	Not applicable	Azithromycin, Enoxiparin, Hydroxychloroquine, Revectin	Yes	Bilateral frosted glass opacifications	Yes	Bilateral infiltration	White	Not	YES	Yes
Released	37	Male	Not applicable	Not	Not	Not	Not	Not	Not	Not	Not	0	Not	Not	Not	Not	35.5 - 37°C (normal)	60 - 100 (normal)	14 - 20 (eupnea)	01 to 04 days	Not applicable	Not applicable	Not applicable	01 to 04 days	Not applicable		Not applicable	Not applicable		Yes	Bilateral ground-glass opacifications, Nodules	Not		NI	Not	NOT	Not	Not
Released	51	Feminine	Systemic Arterial Hypertension	Yes	Not	Not	Not	Not	Not	Not	Not	1	Not	Not	Not	Not	37 - 37.5 ºC (febrile)	60 - 100 (normal)	14 - 20 (eupnea)	05 to 08 days	05 to 08 days	Not applicable	Not applicable	Not applicable	05 to 08 days	38	05 to 08 days	Not applicable	Azithromycin	Yes	Bilateral frosted glass opacifications	Not		NI	White	NOT	Not	Not
ICU	69	Male	Systemic Arterial Hypertension, Coronary Disease	Yes	Not	Not	Not	Yes	Not	Not	Not	2	Yes	Not	Not	Not	35.5 - 37°C (normal)	60 - 100 (normal)	14 - 20 (eupnea)	05 to 08 days	Not applicable	Not applicable	Not applicable	Not applicable	05 to 08 days	38	Not applicable	Not applicable	Influenza	Yes	Bilateral ground-glass opacifications, Nodules	Not		White	Not	YES	Yes
ICU	53	Male	Dyslipidemia	Not	Not	Yes	Not	Not	Not	Not	Not	1	Yes	Not			35.5 - 37°C (normal)	> 100 (tachycardia)	> 20 (tachypnea)	01 to 04 days	Not applicable	Not applicable	Not applicable	Not applicable	01 to 04 days	39.5	Not applicable	Not applicable		Yes	Bilateral frosted glass opacifications	Yes	Bilateral infiltration	NI	White	YES	Yes
Released	58	Male	Not applicable	Not	Not	Not	Not	Not	Not	Not	Not	0	Yes	Not	Not	Yes	35.5 - 37°C (normal)	> 100 (tachycardia)	14 - 20 (eupnea)	01 to 04 days	Not applicable	01 to 04 days	01 to 04 days	Not applicable	01 to 04 days	37.8	01 to 04 days	Not applicable		Yes	Bilateral frosted glass opacifications	Not		White	Not	NOT	Not	Not
Int_Hosp	50	Feminine	Diabetes	Not	Yes	Not	Not	Not	Not	Not	Not	1	Not	Not	Not		35.5 - 37°C (normal)	60 - 100 (normal)	14 - 20 (eupnea)	05 to 08 days	Not applicable	Not applicable	Not applicable	Not applicable	Not applicable		Not applicable	Not applicable		Yes	Bilateral frosted glass opacifications	Not		NI	White	YES	Not	Yes
Int_Hosp	19	Male	Not applicable	Not	Not	Not	Not	Not	Not	Not	Not	0	Not	Not	Not		35.5 - 37°C (normal)	60 - 100 (normal)	14 - 20 (eupnea)	01 to 04 days	Not applicable	Not applicable	Not applicable	01 to 04 days	Not applicable		Not applicable	Not applicable		Yes	Bilateral frosted glass opacifications	Not		White	White	YES	Not	Yes
Int_Hosp	58	Male	Systemic Arterial Hypertension	Yes	Not	Not	Not	Not	Not	Not	Not	1	Yes	Not	Not	Not	37 - 37.5 ºC (febrile)	60 - 100 (normal)	> 20 (tachypnea)	Not applicable	Not applicable	Not applicable	Not applicable	Not applicable	01 to 04 days		Not applicable	Not applicable		Yes	Bilateral frosted glass opacifications	Not		White	black/brown	YES	Not	Yes
ICU	90	Male	Systemic Arterial Hypertension, Chronic Obstructive Pulmonary Disease (COPD), Stroke (CVA)	Yes	Not	Not	Not	Not	Not	Yes	Not	3	Not	Not	Not		35.5 - 37°C (normal)	60 - 100 (normal)	14 - 20 (eupnea)	Not applicable	01 to 04 days	Not applicable	Not applicable	Not applicable	01 to 04 days		Not applicable	Not applicable		Yes	Bilateral ground-glass opacifications, Nodules, Pleural effusion	Not		brown	Not	YES	Yes
Released	35	Male	Not applicable	Not	Not	Not	Not	Not	Not	Not	Not	0	Yes	Not	Not	Yes	35.5 - 37°C (normal)	60 - 100 (normal)	14 - 20 (eupnea)	05 to 08 days	Not applicable	Not applicable	Not applicable	Not applicable	Not applicable		05 to 08 days	Not applicable		Not		Not		NI	Not	NOT	Not	Not
Released	37	Feminine	Not applicable	Not	Not	Not	Not	Not	Not	Not	Not	0	Not	Not	Yes	Not	35.5 - 37°C (normal)	60 - 100 (normal)	14 - 20 (eupnea)	Not applicable	Not applicable	Not applicable	Not applicable	Not applicable	Not applicable		05 to 08 days	Not applicable		Not		Not		NI	black/brown	NOT	Not	Not
Released	41	Male	Not applicable	Not	Not	Not	Not	Not	Not	Not	Not	0	Yes	Not	Yes	Not	37.5 - 38.5 ºC (moderate fever)	> 100 (tachycardia)	14 - 20 (eupnea)	01 to 04 days	Not applicable	Not applicable	Not applicable	01 to 04 days	01 to 04 days	38.5	01 to 04 days	Not applicable		Yes	Bilateral frosted glass opacifications	Not		brown	Not	NOT	Not	Not
ICU	57	Male	Not applicable	Not	Not	Not	Not	Not	Not	Not	Not	0	Yes	Not		Yes	35.5 - 37°C (normal)	60 - 100 (normal)	> 20 (tachypnea)	Not applicable	Not applicable	Not applicable	Not applicable	01 to 04 days	01 to 04 days	37.8	Not applicable	Not applicable		Yes	Bilateral frosted glass opacifications	Not		NI	White	YES	Yes
Int_Hosp	46	Male	Not applicable	Not	Not	Not	Not	Not	Not	Not	Not	0	Yes	Not	Yes	Yes	37 - 37.5 ºC (febrile)	60 - 100 (normal)	14 - 20 (eupnea)	05 to 08 days	01 to 04 days	Not applicable	Not applicable	Not applicable	05 to 08 days	38.5	Not applicable	01 to 04 days		Yes	Bilateral frosted glass opacifications	Not		White	black/brown	YES	Not	Yes
Released	54	Male	Not applicable	Not	Not	Not	Not	Not	Not	Not	Not	0	Yes	Not		Not	35.5 - 37°C (normal)	60 - 100 (normal)	14 - 20 (eupnea)	01 to 04 days	Not applicable	Not applicable	Not applicable	01 to 04 days	Not applicable		Not applicable	Not applicable		Yes	Clean	Not		brown	Not	NOT	Not	Not
Int_Hosp	50	Male	Obesity	Not	Not	Not	Not	Not	Not	Not	Not	1	Yes	Not	Not	Not	35.5 - 37°C (normal)	60 - 100 (normal)	14 - 20 (eupnea)	05 to 08 days	Not applicable	05 to 08 days	01 to 04 days	05 to 08 days	05 to 08 days	39	Not applicable	Not applicable		Yes	Bilateral frosted glass opacifications	Not		NI	White	YES	Not	Yes
ICU	84	Feminine	Systemic Arterial Hypertension, Diabetes, Dyslipidemia, Obesity	Yes	Not	Not	Not	Not	Not	Not	Yes	4	Not	Not	Yes		35.5 - 37°C (normal)	> 100 (tachycardia)	> 20 (tachypnea)											Yes	Bilateral frosted glass opacifications	Not		White	White	YES	Yes
Int_Hosp	46	Feminine	Systemic Arterial Hypertension, Obesity	Yes	Not	Not	Not	Not	Not	Not	Yes	2	Yes	Not			37.5 - 38.5 ºC (moderate fever)	60 - 100 (normal)	> 20 (tachypnea)	05 to 08 days	05 to 08 days	05 to 08 days	Not applicable	05 to 08 days	05 to 08 days		05 to 08 days	Not applicable		Yes	Bilateral frosted glass opacifications	Not		White	Not	YES	Not	Yes
Released	39	Male	Not applicable	Not	Not	Not	Not	Not	Not	Not	Not	0	Yes	Not	Yes	Not	35.5 - 37°C (normal)	60 - 100 (normal)	14 - 20 (eupnea)	01 to 04 days	Not applicable	Not applicable	Not applicable	01 to 04 days	Not applicable		01 to 04 days	Not applicable		Yes	Clean	Not		NI	Not	NOT	Not	Not
Released	31	Male	Not applicable	Not	Not	Not	Not	Not	Not	Not	Not	0	Yes	Not	Not	Yes	37 - 37.5 ºC (febrile)	60 - 100 (normal)	14 - 20 (eupnea)	01 to 04 days	Not applicable	01 to 04 days	Not applicable	01 to 04 days			Not applicable	Not applicable		Yes	Clean	Not		NI	White	NOT	Not	Not
Int_Hosp	33	Male	Not applicable	Not	Not	Not	Not	Not	Not	Not	Not	0	Yes	Not	Not		>38.5°C (high fever)	> 100 (tachycardia)	> 20 (tachypnea)	Not applicable	Not applicable	Not applicable	Not applicable	05 to 08 days	01 to 04 days	38	Not applicable	Not applicable		Yes	Bilateral ground-glass opacifications, Nodules	Not		White	Not	YES	Not	Yes
Released	33	Feminine	Not applicable	Not	Not	Not	Not	Not	Not	Not	Not	0	Not	Not	Not	Not	35.5 - 37°C (normal)	60 - 100 (normal)	14 - 20 (eupnea)	> 12 days	Not applicable	09 to 12 days	Not applicable	Not applicable	Not applicable		Not applicable	Not applicable		Yes	Clean	Not		NI	Not	NOT	Not	Not
ICU	72	Male	Systemic Arterial Hypertension, Immunosuppressive condition (HIV; use of corticosteroids), Coronary artery disease	Yes	Not	Not	Not	Yes	Not	Not	Not	3	Not	Not	Not	Not	37.5 - 38.5 ºC (moderate fever)	60 - 100 (normal)	14 - 20 (eupnea)	01 to 04 days	01 to 04 days	Not applicable	Not applicable	Not applicable	Not applicable		Not applicable	Not applicable		Yes	Bilateral ground-glass opacifications, Nodules	Not		NI	White	YES	Yes
Int_Hosp	59	Male	Systemic Arterial Hypertension, Diabetes	Yes	Not	Not	Not	Not	Not	Not	Not	2		Not	Not	Not	35.5 - 37°C (normal)	> 100 (tachycardia)	> 20 (tachypnea)	05 to 08 days	01 to 04 days	Not applicable	Not applicable	Not applicable	05 to 08 days	38	Not applicable	Not applicable		Yes	Bilateral frosted glass opacifications	Not		White	White	YES	Not	Yes
ICU	93	Male	Not applicable	Not	Not	Not	Not	Not	Not	Not	Not	0	Not	Not			35.5 - 37°C (normal)	60 - 100 (normal)	14 - 20 (eupnea)											Yes	Bilateral frosted glass opacifications	Not		White	White	YES	Yes
Int_Hosp	89	Feminine	Diabetes, Asthma	Not	Yes	Not	Not	Not	Not	Not	Not	2	Yes	Not	Yes	Yes	35.5 - 37°C (normal)	60 - 100 (normal)	> 20 (tachypnea)	05 to 08 days	Not applicable	05 to 08 days	Not applicable	Not applicable	05 to 08 days		Not applicable	Not applicable		Yes	Bilateral ground-glass opacifications, Nodules	Not		White	Not	YES	Not	Yes
Released	31	Male	Not applicable	Not	Not	Not	Not	Not	Not	Not	Not	0	Yes	Not			37.5 - 38.5 ºC (moderate fever)	> 100 (tachycardia)	14 - 20 (eupnea)	Not applicable	Not applicable	Not applicable	Not applicable	Not applicable	01 to 04 days		01 to 04 days	Not applicable		Not		Not		NI	White	NOT	Not	Not
Released	31	Male	Not applicable	Not	Not	Not	Not	Not	Not	Not	Not	0	Yes	Not			35.5 - 37°C (normal)	60 - 100 (normal)	14 - 20 (eupnea)	01 to 04 days	Not applicable	Not applicable	Not applicable	Not applicable	01 to 04 days	38	01 to 04 days	Not applicable		Not		Not		White	black/brown	NOT	Not	Not
Int_Hosp	31	Feminine	Not applicable	Not	Not	Not	Not	Not	Not	Not	Not	0	Yes	Not	Yes	Not	35.5 - 37°C (normal)	60 - 100 (normal)	14 - 20 (eupnea)	05 to 08 days	01 to 04 days	Not applicable	Not applicable	05 to 08 days	01 to 04 days		05 to 08 days	Not applicable		Yes	Bilateral frosted glass opacifications	Not		brown	White	YES	Not	Yes
Int_Hosp	33	Male	Not applicable	Not	Not	Not	Not	Not	Not	Not	Not	0	Not	Not	Yes		35.5 - 37°C (normal)	60 - 100 (normal)	14 - 20 (eupnea)	05 to 08 days	Not applicable	Not applicable	Not applicable	Not applicable	05 to 08 days	38.5	05 to 08 days	05 to 08 days		Yes	Bilateral ground-glass opacifications, Nodules	Not		White	White	YES	Not	Yes
Released	33	Male	Not applicable	Not	Not	Not	Not	Not	Not	Not	Not	0	Yes	Not	Yes	Not	35.5 - 37°C (normal)	60 - 100 (normal)	14 - 20 (eupnea)	01 to 04 days	Not applicable	01 to 04 days	Not applicable	01 to 04 days	01 to 04 days		01 to 04 days	01 to 04 days		Yes	Clean	Not		White	Not	NOT	Not	Not
ICU	87	Male	Systemic Arterial Hypertension, Coronary Disease	Yes	Not	Not	Not	Yes	Not	Not	Not	2	Not	Not	Not	Yes	35.5 - 37°C (normal)	60 - 100 (normal)	> 20 (tachypnea)	05 to 08 days	05 to 08 days	Not applicable	Not applicable	05 to 08 days	Not applicable		Not applicable	Not applicable		Yes	Bilateral ground-glass opacifications, Nodules, Pleural effusion	Not		NI	Not	YES	Yes
ICU	69	Male	Systemic Arterial Hypertension, Asthma	Yes	Not	Not	Not	Not	Not	Not	Not	2	Yes	Not																Not		Not		NI	White	YES	Yes
Released	20	Feminine	Not applicable	Not	Not	Not	Not	Not	Not	Not	Not	0		Not	Yes	Not	35.5 - 37°C (normal)	> 100 (tachycardia)	14 - 20 (eupnea)	01 to 04 days	Not applicable	Not applicable	Not applicable	01 to 04 days	Not applicable		01 to 04 days	Not applicable		Yes	Clean	Not		White	black/brown	NOT	Not	Not
Released	45	Male	Systemic Arterial Hypertension	Yes	Not	Not	Not	Not	Not	Not	Not	1	Yes	Not	Yes	Yes	35.5 - 37°C (normal)	60 - 100 (normal)	14 - 20 (eupnea)	01 to 04 days	Not applicable	01 to 04 days	Not applicable	Not applicable	01 to 04 days		Not applicable	Not applicable		Yes	Bilateral frosted glass opacifications	Not		black	White	NOT	Not	Not
Int_Hosp	57	Male	Diabetes	Not	Yes	Not	Not	Not	Not	Not	Not	1		Not			35.5 - 37°C (normal)	60 - 100 (normal)	14 - 20 (eupnea)	Not applicable	Not applicable	Not applicable	Not applicable		Not applicable		Not applicable	Not applicable		Yes	Bilateral frosted glass opacifications	Not		White	White	YES	Not	Yes
Released	35	Feminine	Not applicable	Not	Not	Not	Not	Not	Not	Not	Not	0	Yes	Not	Yes	Not	35.5 - 37°C (normal)	60 - 100 (normal)	14 - 20 (eupnea)	01 to 04 days	Not applicable	Not applicable	Not applicable	Not applicable	Not applicable		Not applicable	Not applicable	Influenza	Yes	Bilateral frosted glass opacifications	Not		White	black/brown	NOT	Not	Not
Released	39	Male	Systemic Arterial Hypertension	Yes	Not	Not	Not	Not	Not	Not	Not	1		Not	Yes	Not	35.5 - 37°C (normal)	60 - 100 (normal)	14 - 20 (eupnea)	01 to 04 days	Not applicable	Not applicable	Not applicable	01 to 04 days	01 to 04 days	38.3	01 to 04 days	01 to 04 days		Not		Not		brown	black/brown	NOT	Not	Not
Released	56	Male	Systemic Arterial Hypertension, Diabetes	Yes	Not	Not	Not	Not	Not	Not	Not	2	Yes	Not	Yes	Yes	35.5 - 37°C (normal)	60 - 100 (normal)	14 - 20 (eupnea)	Not applicable	Not applicable	Not applicable	Not applicable	01 to 04 days	Not applicable		Not applicable	Not applicable		Yes	Bilateral frosted glass opacifications	Not		brown	White	NOT	Not	Not
Released	32	Male	Not applicable	Not	Not	Not	Not	Not	Not	Not	Not	0	Yes	Not		Not	37 - 37.5 ºC (febrile)	60 - 100 (normal)	14 - 20 (eupnea)	05 to 08 days	Not applicable	Not applicable	Not applicable	Not applicable	Not applicable		05 to 08 days	Not applicable		Yes	Bilateral frosted glass opacifications	Not		White	White	NOT	Not	Not
Released	31	Male	Not applicable	Not	Not	Not	Not	Not	Not	Not	Not	0	Not	Not	Not	Yes	35.5 - 37°C (normal)	60 - 100 (normal)	14 - 20 (eupnea)	01 to 04 days	Not applicable	Not applicable	Not applicable	01 to 04 days	Not applicable		Not applicable	Not applicable		Yes	Clean	Not		White	black/brown	NOT	Not	Not
Int_Hosp	52	Feminine	Not applicable	Not	Not	Not	Not	Not	Not	Not	Not	0	Not	Not	Yes	Not	35.5 - 37°C (normal)	60 - 100 (normal)	14 - 20 (eupnea)	Not applicable	01 to 04 days	Not applicable	Not applicable	Not applicable	Not applicable		Not applicable	01 to 04 days	Azithromycin, Hydroxychloroquine	Yes	Bilateral frosted glass opacifications	Not		brown	White	YES	Not	Yes
Int_Hosp	55	Male	Systemic Arterial Hypertension	Yes	Not	Not	Not	Not	Not	Not	Not	1	Yes	Not	Yes	Not	35.5 - 37°C (normal)	60 - 100 (normal)	> 20 (tachypnea)	05 to 08 days	05 to 08 days	Not applicable	Not applicable	Not applicable	05 to 08 days		Not applicable	Not applicable		Yes	Bilateral frosted glass opacifications	Not		White	White	YES	Not	Yes
Int_Hosp	29	Male	Not applicable	Not	Not	Not	Not	Not	Not	Not	Not	0	Yes	Not			35.5 - 37°C (normal)	> 100 (tachycardia)	14 - 20 (eupnea)	01 to 04 days	Not applicable	Not applicable	Not applicable	Not applicable	> 12 days		Not applicable	Not applicable		Yes	Bilateral frosted glass opacifications	Not		White	White	YES	Not	Yes
ICU	68	Male	Not applicable	Not	Not	Not	Not	Not	Not	Not	Not	0	Not	Not			37.5 - 38.5 ºC (moderate fever)	60 - 100 (normal)	> 20 (tachypnea)	01 to 04 days	Not applicable	Not applicable	Not applicable	05 to 08 days	05 to 08 days		05 to 08 days	Not applicable	Azithromycin, Influenza	Yes	Bilateral frosted glass opacifications	Not		White	White	YES	Yes
ICU	73	Feminine	Systemic Arterial Hypertension, Diabetes	Yes	Not	Not	Not	Not	Not	Not	Not	2	Not	Not	Yes	Yes	35.5 - 37°C (normal)	60 - 100 (normal)	> 20 (tachypnea)	> 12 days	01 to 04 days	Not applicable	Not applicable	> 12 days	Not applicable		Not applicable	Not applicable		Yes	Bilateral frosted glass opacifications	Not		White	White	YES	Yes
ICU	47	Feminine	Systemic Arterial Hypertension, Diabetes, Immunosuppressive condition (HIV; use of corticosteroids)	Yes	Not	Not	Not	Not	Not	Not	Not	3	Not	Not			35.5 - 37°C (normal)	> 100 (tachycardia)	> 20 (tachypnea)	01 to 04 days	01 to 04 days	Not applicable	Not applicable	Not applicable	Not applicable		01 to 04 days	Not applicable		Yes	Bilateral frosted glass opacifications	Not		White	White	YES	Yes
Int_Hosp	90	Feminine	Systemic Arterial Hypertension	Yes	Not	Not	Not	Not	Not	Not	Not	1	Not	Not			35.5 - 37°C (normal)	> 100 (tachycardia)	14 - 20 (eupnea)	Not applicable	Not applicable	Not applicable	Not applicable	Not applicable	Not applicable		Not applicable	Not applicable		Yes	Bilateral ground-glass opacifications, Nodules, Pleural effusion	Not		White	White	YES	Not	Yes
ICU	70	Male	Not applicable	Not	Not	Not	Not	Not	Not	Not	Not	0	Not	Not	Not	Not	35.5 - 37°C (normal)	60 - 100 (normal)	14 - 20 (eupnea)	Not applicable	Not applicable	Not applicable	Not applicable	Not applicable	05 to 08 days		Not applicable	Not applicable	Azithromycin, Systemic Corticosteroids	Yes	Bilateral frosted glass opacifications	Not		White	Not	YES	Yes
Released	44	Male	Systemic Arterial Hypertension, Coronary Disease	Yes	Not	Not	Not	Yes	Not	Not	Not	2	Yes	Not	Yes		35.5 - 37°C (normal)	60 - 100 (normal)	14 - 20 (eupnea)	Not applicable	Not applicable	Not applicable	Not applicable	Not applicable	01 to 04 days	39	Not applicable	Not applicable		Not		Not		NI	White	NOT	Not	Not
Released	44	Feminine	Not applicable	Not	Not	Not	Not	Not	Not	Not	Not	0	Yes	Not	Yes		35.5 - 37°C (normal)	60 - 100 (normal)	14 - 20 (eupnea)	05 to 08 days	Not applicable	Not applicable	Not applicable	Not applicable	05 to 08 days	38	05 to 08 days	Not applicable		Yes	Clean	Not		White	White	NOT	Not	Not
Int_Hosp	29	Feminine	Not applicable	Not	Not	Not	Not	Not	Not	Not	Not	0	Not	Not	Not	Yes	35.5 - 37°C (normal)	60 - 100 (normal)	14 - 20 (eupnea)	Not applicable	05 to 08 days	Not applicable	Not applicable	Not applicable	Not applicable		Not applicable	05 to 08 days	Influenza	Not		Not		White	White	YES	Not	Yes
Released	33	Feminine	Not applicable	Not	Not	Not	Not	Not	Not	Not	Not	0	Yes	Not		Not	35.5 - 37°C (normal)	60 - 100 (normal)	14 - 20 (eupnea)	Not applicable	Not applicable	Not applicable	Not applicable	Not applicable	Not applicable		Not applicable	Not applicable		Not		Not		White	White	NOT	Not	Not
Released	69	Feminine	Dyslipidemia	Not	Not	Yes	Not	Not	Not	Not	Not	1	Not	Not	Not	Yes	35.5 - 37°C (normal)	60 - 100 (normal)	14 - 20 (eupnea)	05 to 08 days	Not applicable	Not applicable	Not applicable	Not applicable	01 to 04 days		05 to 08 days	05 to 08 days		Yes	Bilateral frosted glass opacifications	Not		White	black/brown	NOT	Not	Not
Released	39	Male	Not applicable	Not	Not	Not	Not	Not	Not	Not	Not	0	Yes	Not	Yes	Not	35.5 - 37°C (normal)	60 - 100 (normal)	14 - 20 (eupnea)	> 12 days	Not applicable	Not applicable	Not applicable	Not applicable	Not applicable		Not applicable	Not applicable		Yes	Bilateral frosted glass opacifications	Not		brown	Not	NOT	Not	Not
Released	29	Male	Not applicable	Not	Not	Not	Not	Not	Not	Not	Not	0	Yes	Not			35.5 - 37°C (normal)	60 - 100 (normal)	14 - 20 (eupnea)	Not applicable	Not applicable	Not applicable	Not applicable	05 to 08 days	Not applicable		05 to 08 days	Not applicable		Yes	Bilateral frosted glass opacifications	Not		NI	White	NOT	Not	Not
Released	27	Male	Not applicable	Not	Not	Not	Not	Not	Not	Not	Not	0	Yes	Not	Yes	Yes	35.5 - 37°C (normal)	60 - 100 (normal)	14 - 20 (eupnea)	Not applicable	Not applicable	01 to 04 days	Not applicable	01 to 04 days	Not applicable		01 to 04 days	Not applicable		Not		Not		White	White	NOT	Not	Not
Released	36	Male	Not applicable	Not	Not	Not	Not	Not	Not	Not	Not	0	Yes	Not	Yes	Not	35.5 - 37°C (normal)	60 - 100 (normal)	14 - 20 (eupnea)	Not applicable	Not applicable	Not applicable	Not applicable	Not applicable	05 to 08 days	38.5	Not applicable	Not applicable		Yes	Bilateral frosted glass opacifications	Not		White	black/brown	NOT	Not	Not
Released	21	Feminine	Not applicable	Not	Not	Not	Not	Not	Not	Not	Not	0	Not	Not	Not	Not	37 - 37.5 ºC (febrile)	60 - 100 (normal)	14 - 20 (eupnea)	01 to 04 days	Not applicable	Not applicable	Not applicable	01 to 04 days	01 to 04 days		Not applicable	Not applicable		Yes	Bilateral frosted glass opacifications	Not		black	White	NOT	Not	Not
Int_Hosp	36	Male	Not applicable	Not	Not	Not	Not	Not	Not	Not	Not	0	Not	Not	Not	Yes	37.5 - 38.5 ºC (moderate fever)		14 - 20 (eupnea)	05 to 08 days	01 to 04 days	Not applicable	Not applicable	05 to 08 days	05 to 08 days		Not applicable	Not applicable		Yes	Bilateral frosted glass opacifications	Not		White	White	YES	Not	Yes
Released	36	Male	Not applicable	Not	Not	Not	Not	Not	Not	Not	Not	0	Yes	Not	Not	Not	35.5 - 37°C (normal)	60 - 100 (normal)	14 - 20 (eupnea)	01 to 04 days	Not applicable	01 to 04 days	Not applicable	Not applicable	01 to 04 days		Not applicable	Not applicable	Influenza	Yes	Bilateral frosted glass opacifications	Not		White	black/brown	NOT	Not	Not
Int_Hosp	44	Feminine	Not applicable	Not	Not	Not	Not	Not	Not	Not	Not	0	Not	Not	Not		37 - 37.5 ºC (febrile)	> 100 (tachycardia)	14 - 20 (eupnea)	01 to 04 days	Not applicable	Not applicable	Not applicable	Not applicable	01 to 04 days		Not applicable	01 to 04 days		Yes	Bilateral ground-glass opacifications, Nodules	Not		black	White	YES	Not	Yes
Int_Hosp	51	Male	Diabetes	Not	Yes	Not	Not	Not	Not	Not	Not	1	Yes	Not	Not	Yes	35.5 - 37°C (normal)	60 - 100 (normal)	14 - 20 (eupnea)	01 to 04 days	01 to 04 days	Not applicable	Not applicable	Not applicable	Not applicable		Not applicable	Not applicable		Yes	Bilateral frosted glass opacifications	Not		White	black/brown	YES	Not	Yes
Released	52	Male	Systemic Arterial Hypertension, Smoker (currently), Alcoholic	Yes	Not	Not	Not	Not	Not	Not	Not	3	Yes	Not	Yes		35.5 - 37°C (normal)	60 - 100 (normal)	14 - 20 (eupnea)	Not applicable	Not applicable	Not applicable	Not applicable	05 to 08 days	05 to 08 days		Not applicable	Not applicable		Yes	Bilateral frosted glass opacifications	Not		brown	black/brown	NOT	Not	Not
Released	20	Male	Not applicable	Not	Not	Not	Not	Not	Not	Not	Not	0	Not	Not	Yes		35.5 - 37°C (normal)	60 - 100 (normal)	14 - 20 (eupnea)	01 to 04 days	Not applicable	01 to 04 days	Not applicable	01 to 04 days	01 to 04 days	37.8	Not applicable	Not applicable		Not		Not		black	White	NOT	Not	Not
Released	37	Feminine	Neoplasms	Not	Not	Not	Not	Not	Not	Not	Not	1	Not	Not	Not	Yes	35.5 - 37°C (normal)	> 100 (tachycardia)	14 - 20 (eupnea)	05 to 08 days	Not applicable	Not applicable	Not applicable	05 to 08 days	05 to 08 days	37.6	05 to 08 days	Not applicable	Influenza	Yes	Bilateral frosted glass opacifications	Not		White	White	NOT	Not	Not
ICU	30	Male	Diabetes	Not	Yes	Not	Not	Not	Not	Not	Not	1	Yes	Yes	Not	Not	37.5 - 38.5 ºC (moderate fever)	> 100 (tachycardia)	14 - 20 (eupnea)	01 to 04 days	01 to 04 days	Not applicable	Not applicable	Not applicable	01 to 04 days		Not applicable	Not applicable		Yes	Bilateral frosted glass opacifications	Not		White	Not	YES	Yes
ICU	36	Male	Not applicable	Not	Not	Not	Not	Not	Not	Not	Not	0	Yes	Not	Yes		37 - 37.5 ºC (febrile)	> 100 (tachycardia)	> 20 (tachypnea)	05 to 08 days	05 to 08 days	Not applicable	05 to 08 days	Not applicable	05 to 08 days	39	Not applicable	Not applicable	Azithromycin	Yes	Nodules	Not		NI	black/brown	YES	Yes
Released	28	Male	Not applicable	Not	Not	Not	Not	Not	Not	Not	Not	0	Yes	Not	Yes	Not	35.5 - 37°C (normal)	60 - 100 (normal)	14 - 20 (eupnea)	05 to 08 days	Not applicable	Not applicable	Not applicable	05 to 08 days	Not applicable		05 to 08 days	Not applicable	Azithromycin, Hydroxychloroquine	Yes	Clean	Not		brown	White	NOT	Not	Not
ICU	69	Male	Systemic Arterial Hypertension	Yes	Not	Not	Not	Not	Not	Not	Not	1	Not	Not	Not	Yes	35.5 - 37°C (normal)	60 - 100 (normal)	14 - 20 (eupnea)	01 to 04 days	Not applicable	Not applicable	Not applicable	Not applicable	01 to 04 days	37.7	Not applicable	Not applicable		Yes	Bilateral frosted glass opacifications	Not		White	White	YES	Yes
Released	26	Male	Not applicable	Not	Not	Not	Not	Not	Not	Not	Not	0	Yes	Not	Yes	Yes	37.5 - 38.5 ºC (moderate fever)	> 100 (tachycardia)	14 - 20 (eupnea)	05 to 08 days	Not applicable	Not applicable	Not applicable	Not applicable	05 to 08 days		Not applicable	Not applicable	Bactrim	Yes	Bilateral frosted glass opacifications	Not		White	black/brown	NOT	Not	Not
Int_Hosp	1	Male	Immunosuppressive condition (HIV; use of corticosteroids)	Not	Not	Not	Yes	Not	Not	Not	Not	1	Not	Not	Yes					Not applicable	Not applicable	Not applicable	Not applicable	Not applicable	Not applicable		Not applicable	Not applicable		Not		Yes	Clean	brown	White	YES	Not	Yes
Released	24	Feminine	Not applicable	Not	Not	Not	Not	Not	Not	Not	Not	0	Yes	Not	Not		35.5 - 37°C (normal)	60 - 100 (normal)	14 - 20 (eupnea)	01 to 04 days	Not applicable	01 to 04 days	Not applicable	Not applicable	Not applicable		01 to 04 days	Not applicable		Yes	Clean	Not		White	White	NOT	Not	Not
Released	23	Feminine	Not applicable	Not	Not	Not	Not	Not	Not	Not	Not	0	Yes	Not	Yes	Not	35.5 - 37°C (normal)	60 - 100 (normal)	14 - 20 (eupnea)	01 to 04 days	01 to 04 days	Not applicable	Not applicable	01 to 04 days	01 to 04 days	38.5	01 to 04 days	Not applicable		Yes	Nodules	Not		White	Not	NOT	Not	Not
Released	1	Feminine	Not applicable	Not	Not	Not	Not	Not	Not	Not	Not	0	Not	Not	Not		35.5 - 37°C (normal)			Not applicable	Not applicable	Not applicable	Not applicable	Not applicable	05 to 08 days		05 to 08 days	01 to 04 days	Azithromycin	Yes	Clean	Not		NI	black/brown	NOT	Not	Not
Released	41	Feminine	Obesity	Not	Not	Not	Not	Not	Not	Not	Not	1		Not	Yes	Not	37 - 37.5 ºC (febrile)	> 100 (tachycardia)	14 - 20 (eupnea)	05 to 08 days	Not applicable	05 to 08 days	Not applicable	Not applicable	Not applicable		05 to 08 days	01 to 04 days		Yes	Bilateral ground-glass opacifications, Nodules	Not		black	black/brown	NOT	Not	Not
Released	43	Male	Not applicable	Not	Not	Not	Not	Not	Not	Not	Not	0	Yes	Not	Yes	Yes	37.5 - 38.5 ºC (moderate fever)	60 - 100 (normal)	14 - 20 (eupnea)	Not applicable	Not applicable	Not applicable	Not applicable	01 to 04 days	01 to 04 days	37.9	Not applicable	Not applicable		Not		Not		black	White	NOT	Not	Not
Released	31	Feminine	Not applicable	Not	Not	Not	Not	Not	Not	Not	Not	0		Not	Yes	Not	35.5 - 37°C (normal)	60 - 100 (normal)	14 - 20 (eupnea)	05 to 08 days	Not applicable	Not applicable	Not applicable	Not applicable	Not applicable		05 to 08 days	Not applicable		Not		Not		White	White	NOT	Not	Not
Released	62	Male	Systemic Arterial Hypertension	Yes	Not	Not	Not	Not	Not	Not	Not	1	Yes	Not	Yes	Not	35.5 - 37°C (normal)	60 - 100 (normal)	14 - 20 (eupnea)	01 to 04 days	Not applicable	Not applicable	Not applicable	Not applicable	01 to 04 days	38	Not applicable	Not applicable		Yes	Bilateral frosted glass opacifications	Not		White	White	NOT	Not	Not
Int_Hosp	47	Male	Systemic Arterial Hypertension, Diabetes	Yes	Not	Not	Not	Not	Not	Not	Not	2	Yes	Yes	Not		35.5 - 37°C (normal)	60 - 100 (normal)	14 - 20 (eupnea)	> 12 days	Not applicable	Not applicable	Not applicable	> 12 days	Not applicable		Not applicable	Not applicable		Yes	Bilateral frosted glass opacifications	Not		White	black/brown	YES	Not	Yes
Released	59	Male	Systemic Arterial Hypertension, Coronary Disease	Yes	Not	Not	Not	Yes	Not	Not	Not	2	Yes	Not	Not		35.5 - 37°C (normal)	60 - 100 (normal)	14 - 20 (eupnea)	01 to 04 days	Not applicable	Not applicable	Not applicable	Not applicable	Not applicable		01 to 04 days	Not applicable		Not		Not		brown	White	NOT	Not	Not
Released	45	Male	Not applicable	Not	Not	Not	Not	Not	Not	Not	Not	0	Yes	Not	Not	Not	35.5 - 37°C (normal)	60 - 100 (normal)	14 - 20 (eupnea)	Not applicable	Not applicable	Not applicable	Not applicable	Not applicable	01 to 04 days		Not applicable	Not applicable		Not		Not		White	White	NOT	Not	Not
Released	24	Feminine	Not applicable	Not	Not	Not	Not	Not	Not	Not	Not	0	Not	Not	Yes	Not	35.5 - 37°C (normal)	60 - 100 (normal)	14 - 20 (eupnea)	05 to 08 days	Not applicable	Not applicable	Not applicable	05 to 08 days	Not applicable		Not applicable	Not applicable		Not		Not		White	White	NOT	Not	Not
Released	70	Feminine	Systemic Arterial Hypertension	Yes	Not	Not	Not	Not	Not	Not	Not	1	Not	Not	Not	Yes	35.5 - 37°C (normal)	60 - 100 (normal)	14 - 20 (eupnea)	05 to 08 days	Not applicable	05 to 08 days	Not applicable	05 to 08 days	01 to 04 days	37.8	05 to 08 days	Not applicable		Yes	Bilateral frosted glass opacifications	Not		White	Not	NOT	Not	Not
Int_Hosp	72	Male	Systemic Arterial Hypertension	Yes	Not	Not	Not	Not	Not	Not	Not	1	Not	Not	Not	Yes	35.5 - 37°C (normal)	60 - 100 (normal)	14 - 20 (eupnea)	05 to 08 days	Not applicable	05 to 08 days	Not applicable	05 to 08 days	Not applicable		05 to 08 days	Not applicable		Yes	Bilateral frosted glass opacifications	Not		NI	Not	YES	Not	Yes
ICU	60	Feminine	Not applicable	Not	Not	Not	Not	Not	Not	Not	Not	0	Yes	Not			35.5 - 37°C (normal)	60 - 100 (normal)		05 to 08 days	05 to 08 days	Not applicable	Not applicable	Not applicable	Not applicable		Not applicable	Not applicable	Azithromycin, Systemic Corticosteroid, Enoxiparin	Yes	Bilateral frosted glass opacifications	Yes	Clean	NI	White	YES	Yes
Released	37	Male	Not applicable	Not	Not	Not	Not	Not	Not	Not	Not	0		Not	Not	Not	35.5 - 37°C (normal)	60 - 100 (normal)	14 - 20 (eupnea)	05 to 08 days	Not applicable	05 to 08 days	Not applicable	Not applicable	Not applicable		Not applicable	Not applicable		Yes	Bilateral frosted glass opacifications	Not		White	Not	NOT	Not	Not
Released	29	Feminine	Not applicable	Not	Not	Not	Not	Not	Not	Not	Not	0	Yes	Yes	Yes		35.5 - 37°C (normal)	60 - 100 (normal)	14 - 20 (eupnea)	01 to 04 days	Not applicable	01 to 04 days	Not applicable	Not applicable	Not applicable		Not applicable	Not applicable		Not		Not		NI	Not	NOT	Not	Not
Released	39	Male	Not applicable	Not	Not	Not	Not	Not	Not	Not	Not	0		Not			37.5 - 38.5 ºC (moderate fever)	60 - 100 (normal)	14 - 20 (eupnea)	01 to 04 days	Not applicable	Not applicable	Not applicable	01 to 04 days	Not applicable		Not applicable	Not applicable	Influenza	Yes	Bilateral ground-glass opacifications, Nodules	Not		NI	White	NOT	Not	Not
Released	39	Feminine	Not applicable	Not	Not	Not	Not	Not	Not	Not	Not	0	Not	Not	Not	Not	35.5 - 37°C (normal)	60 - 100 (normal)	14 - 20 (eupnea)	01 to 04 days	Not applicable	Not applicable	Not applicable	Not applicable	01 to 04 days	38.4	01 to 04 days	Not applicable		Yes	Bilateral frosted glass opacifications	Not		White	White	NOT	Not	Not
Released	39	Feminine	Not applicable	Not	Not	Not	Not	Not	Not	Not	Not	0	Yes	Not	Not	Not	35.5 - 37°C (normal)	60 - 100 (normal)	14 - 20 (eupnea)	> 12 days	Not applicable	> 12 days	Not applicable	Not applicable	Not applicable		> 12 days	Not applicable		Yes	Bilateral frosted glass opacifications	Not		White	White	NOT	Not	Not
Released	45	Feminine	Not applicable	Not	Not	Not	Not	Not	Not	Not	Not	0	Not	Not		Yes	35.5 - 37°C (normal)	60 - 100 (normal)	14 - 20 (eupnea)	01 to 04 days	Not applicable	Not applicable	Not applicable	01 to 04 days	Not applicable		Not applicable	Not applicable		Yes	Clean	Not		White	black/brown	NOT	Not	Not
ICU	35	Male	Obesity	Not	Not	Not	Not	Not	Not	Not	Not	1	Yes	Not	Not	Yes	35.5 - 37°C (normal)	> 100 (tachycardia)	14 - 20 (eupnea)	01 to 04 days	Not applicable	01 to 04 days	01 to 04 days	Not applicable	Not applicable		01 to 04 days	Not applicable	Influenza, Amoxicillin	Yes	Bilateral frosted glass opacifications	Not		black	White	YES	Yes
Released	36	Feminine	Not applicable	Not	Not	Not	Not	Not	Not	Not	Not	0	Yes	Not	Not	Not	35.5 - 37°C (normal)	60 - 100 (normal)	14 - 20 (eupnea)	Not applicable	Not applicable	Not applicable	Not applicable	Not applicable	Not applicable		05 to 08 days	Not applicable		Not		Not		White	White	NOT	Not	Not
Released	20	Feminine	Obesity	Not	Not	Not	Not	Not	Not	Not	Not	1	Not	Not	Not	Not	35.5 - 37°C (normal)	60 - 100 (normal)	14 - 20 (eupnea)	05 to 08 days	Not applicable	05 to 08 days	Not applicable	01 to 04 days	Not applicable		05 to 08 days	Not applicable		Yes	Clean	Not		White	White	NOT	Not	Not
Released	49	Feminine	Obesity	Not	Not	Not	Not	Not	Not	Not	Not	1	Not	Not	Yes	Yes	35.5 - 37°C (normal)	60 - 100 (normal)	14 - 20 (eupnea)	05 to 08 days	05 to 08 days	05 to 08 days	Not applicable	Not applicable	Not applicable		Not applicable	Not applicable		Yes	Bilateral frosted glass opacifications	Not		White	White	NOT	Not	Not
Int_Hosp	42	Male	Not applicable	Not	Not	Not	Not	Not	Not	Not	Not	0	Yes	Not	Not		37.5 - 38.5 ºC (moderate fever)	60 - 100 (normal)	14 - 20 (eupnea)	Not applicable	Not applicable	Not applicable	Not applicable	Not applicable	01 to 04 days	37.5	Not applicable	01 to 04 days	Azithromycin	Yes	Clean	Not		White	Not	YES	Not	Yes
ICU	71	Male	Systemic Arterial Hypertension, Chronic Obstructive Pulmonary Disease (COPD), Coronary Disease, Liver Cirrhosis	Yes	Not	Not	Not	Yes	Not	Yes	Not	4	Not	Not			37.5 - 38.5 ºC (moderate fever)	60 - 100 (normal)	> 20 (tachypnea)	01 to 04 days	01 to 04 days	Not applicable	Not applicable	Not applicable	01 to 04 days	38.1	Not applicable	Not applicable		Yes	Bilateral frosted glass opacifications	Not		NI	White	YES	Yes
Released	36	Feminine	Not applicable	Not	Not	Not	Not	Not	Not	Not	Not	0	Not	Not	Yes	Not	35.5 - 37°C (normal)	60 - 100 (normal)	< 14 (bradypnea)	Not applicable	Not applicable	05 to 08 days	Not applicable	Not applicable	Not applicable		Not applicable	Not applicable		Yes	Clean	Not		White	Not	NOT	Not	Not
Released	23	Male	Not applicable	Not	Not	Not	Not	Not	Not	Not	Not	0	Yes	Yes	Yes	Yes	35.5 - 37°C (normal)	60 - 100 (normal)	14 - 20 (eupnea)	05 to 08 days	Not applicable	Not applicable	Not applicable	Not applicable	01 to 04 days		Not applicable	Not applicable		Not		Not		NI	White	NOT	Not	Not
ICU	65	Male	Systemic Arterial Hypertension	Yes	Not	Not	Not	Not	Not	Not	Not	1	Yes	Not	Not	Yes	37.5 - 38.5 ºC (moderate fever)	60 - 100 (normal)	14 - 20 (eupnea)	05 to 08 days	Not applicable	Not applicable	Not applicable		05 to 08 days	38	Not applicable	Not applicable		Yes	Bilateral frosted glass opacifications	Not		White	White	YES	Yes
Released	34	Male	Not applicable	Not	Not	Not	Not	Not	Not	Not	Not	0	Yes	Not	Not	Not	35.5 - 37°C (normal)	60 - 100 (normal)	14 - 20 (eupnea)	Not applicable	Not applicable	Not applicable	Not applicable	01 to 04 days	05 to 08 days		05 to 08 days	Not applicable		Yes	Bilateral frosted glass opacifications	Not		White	White	NOT	Not	Not
Released	55	Feminine	Systemic Arterial Hypertension, Coronary Disease	Yes	Not	Not	Not	Yes	Not	Not	Not	2	Yes	Not	Yes	Yes	35.5 - 37°C (normal)	60 - 100 (normal)	14 - 20 (eupnea)	05 to 08 days	Not applicable	Not applicable	Not applicable	05 to 08 days	Not applicable		Not applicable	05 to 08 days	Hydroxychloroquine	Yes	Bilateral ground-glass opacifications, Nodules	Not		White	White	NOT	Not	Not
Released	26	Male	Not applicable	Not	Not	Not	Not	Not	Not	Not	Not	0	Not	Not	Yes	Not	35.5 - 37°C (normal)	60 - 100 (normal)	14 - 20 (eupnea)	01 to 04 days	Not applicable	Not applicable	Not applicable	01 to 04 days	Not applicable		Not applicable	Not applicable		Yes	Clean	Not		White	Not	NOT	Not	Not
Released	30	Feminine	Not applicable	Not	Not	Not	Not	Not	Not	Not	Not	0	Not	Not	Yes	Not	35.5 - 37°C (normal)	60 - 100 (normal)	14 - 20 (eupnea)	05 to 08 days	Not applicable	Not applicable	Not applicable	01 to 04 days	Not applicable		Not applicable	Not applicable		Not		Not		NI	White	NOT	Not	Not
Released	41	Male	Not applicable	Not	Not	Not	Not	Not	Not	Not	Not	0	Yes	Not	Yes	Not	37 - 37.5 ºC (febrile)	60 - 100 (normal)	14 - 20 (eupnea)	01 to 04 days	01 to 04 days	Not applicable	01 to 04 days	01 to 04 days	Not applicable		01 to 04 days	01 to 04 days		Yes	Clean	Not		White	Not	NOT	Not	Not
Released	58	Feminine	Systemic Arterial Hypertension	Yes	Not	Not	Not	Not	Not	Not	Not	1	Yes	Not	Not	Not	35.5 - 37°C (normal)	60 - 100 (normal)	14 - 20 (eupnea)	> 12 days	01 to 04 days	Not applicable	Not applicable	> 12 days	> 12 days		> 12 days	01 to 04 days	Influenza	Yes	Bilateral frosted glass opacifications	Not		NI	White	NOT	Not	Not
ICU	71	Male	Systemic Arterial Hypertension	Yes	Not	Not	Not	Not	Not	Not	Not	1	Not	Not	Not		35.5 - 37°C (normal)	> 100 (tachycardia)	> 20 (tachypnea)	05 to 08 days	05 to 08 days	Not applicable	Not applicable	Not applicable	Not applicable		Not applicable	05 to 08 days		Yes	Bilateral frosted glass opacifications	Not		White	Not	YES	Yes
Int_Hosp	46	Male	Not applicable	Not	Not	Not	Not	Not	Not	Not	Not	0	Yes	Not		Yes	37 - 37.5 ºC (febrile)	60 - 100 (normal)	> 20 (tachypnea)	05 to 08 days	Not applicable	05 to 08 days	Not applicable	05 to 08 days	05 to 08 days	37.8	Not applicable	Not applicable	Azithromycin, Ivermectin	Yes	Bilateral frosted glass opacifications	Not		NI	White	YES	Not	Yes
Released	63	Feminine	Not applicable	Not	Not	Not	Not	Not	Not	Not	Not	0	Not	Not	Yes	Yes	35.5 - 37°C (normal)	60 - 100 (normal)	14 - 20 (eupnea)	Not applicable	Not applicable	Not applicable	Not applicable	Not applicable	Not applicable		Not applicable	Not applicable		Not		Not		White	White	NOT	Not	Not
ICU	60	Feminine	Systemic Arterial Hypertension, Diabetes, Asthma	Yes	Not	Not	Not	Not	Not	Not	Not	3	Yes	Not	Not	Yes	35.5 - 37°C (normal)	60 - 100 (normal)	> 20 (tachypnea)	Not applicable	Not applicable	Not applicable	Not applicable	Not applicable	05 to 08 days	38	Not applicable	Not applicable		Yes	Bilateral ground-glass opacifications, Nodules	Not		White	Not	YES	Yes
Released	35	Male	Not applicable	Not	Not	Not	Not	Not	Not	Not	Not	0	Yes	Not	Yes		37 - 37.5 ºC (febrile)	60 - 100 (normal)	14 - 20 (eupnea)	01 to 04 days	Not applicable	Not applicable	Not applicable	Not applicable	01 to 04 days	37.5	Not applicable	01 to 04 days		Yes	Clean	Not		NI	Not	NOT	Not	Not
Int_Hosp	66	Feminine	Not applicable	Not	Not	Not	Not	Not	Not	Not	Not	0	Not	Not			35.5 - 37°C (normal)	60 - 100 (normal)	14 - 20 (eupnea)	Not applicable	Not applicable	Not applicable	Not applicable	Not applicable	Not applicable		Not applicable	Not applicable	Influenza	Yes	Bilateral frosted glass opacifications	Not		NI	White	YES	Not	Yes
Released	24	Feminine	Not applicable	Not	Not	Not	Not	Not	Not	Not	Not	0	Yes	Not	Yes	Yes	35.5 - 37°C (normal)	60 - 100 (normal)	14 - 20 (eupnea)	Not applicable	Not applicable	01 to 04 days	Not applicable	Not applicable	Not applicable		Not applicable	Not applicable		Not		Not		White	White	NOT	Not	Not
Released	30	Male	Diabetes, Dyslipidemia	Not	Yes	Not	Not	Not	Not	Not	Not	2	Not	Not	Yes	Yes	37 - 37.5 ºC (febrile)	60 - 100 (normal)	14 - 20 (eupnea)	Not applicable	Not applicable	01 to 04 days	Not applicable	01 to 04 days	01 to 04 days	38	Not applicable	Not applicable	Influenza	Yes	Clean	Not		White	White	NOT	Not	Not
Int_Hosp	61	Male	Not applicable	Not	Not	Not	Not	Not	Not	Not	Not	0	Yes	Not	Not	Yes	35.5 - 37°C (normal)	60 - 100 (normal)	14 - 20 (eupnea)	Not applicable	Not applicable	Not applicable	Not applicable	Not applicable	09 to 12 days		Not applicable	Not applicable		Yes	Bilateral frosted glass opacifications	Not		White	White	YES	Not	Yes
Released	31	Feminine	Not applicable	Not	Not	Not	Not	Not	Not	Not	Not	0	Yes	Yes	Not	Not	37 - 37.5 ºC (febrile)	> 100 (tachycardia)	14 - 20 (eupnea)	01 to 04 days	Not applicable	01 to 04 days	01 to 04 days	01 to 04 days	Not applicable		01 to 04 days	Not applicable	Influenza	Not		Not		White	black/brown	NOT	Not	Not
Released	39	Male	Not applicable	Not	Not	Not	Not	Not	Not	Not	Not	0	Not	Not	Yes	Yes	35.5 - 37°C (normal)	60 - 100 (normal)	14 - 20 (eupnea)	01 to 04 days	Not applicable	Not applicable	Not applicable	Not applicable	Not applicable		01 to 04 days	Not applicable		Not		Not		brown	black/brown	NOT	Not	Not
Released	32	Feminine	Not applicable	Not	Not	Not	Not	Not	Not	Not	Not	0	Yes	Not	Yes	Not	35.5 - 37°C (normal)	60 - 100 (normal)	14 - 20 (eupnea)	05 to 08 days	Not applicable	05 to 08 days	Not applicable	Not applicable	Not applicable		Not applicable	Not applicable		Not		Not		black	Not	NOT	Not	Not
Released	33	Feminine	Not applicable	Not	Not	Not	Not	Not	Not	Not	Not	0	Not	Not			35.5 - 37°C (normal)	60 - 100 (normal)	14 - 20 (eupnea)	Not applicable	Not applicable	Not applicable	Not applicable	05 to 08 days	05 to 08 days	37.5	Not applicable	Not applicable		Not		Not		NI	black/brown	NOT	Not	Not
Released	44	Male	Not applicable	Not	Not	Not	Not	Not	Not	Not	Not	0	Yes	Not	Yes	Yes	35.5 - 37°C (normal)	60 - 100 (normal)	14 - 20 (eupnea)	01 to 04 days	Not applicable	Not applicable	Not applicable	Not applicable	01 to 04 days		Not applicable	Not applicable	Influenza	Yes	Clean	Not		brown	White	NOT	Not	Not
Released	28	Male	Not applicable	Not	Not	Not	Not	Not	Not	Not	Not	0	Yes	Not	Yes	Yes	35.5 - 37°C (normal)	60 - 100 (normal)	14 - 20 (eupnea)	01 to 04 days	01 to 04 days	Not applicable	Not applicable	01 to 04 days	01 to 04 days		Not applicable	Not applicable		Yes	Bilateral frosted glass opacifications	Not		White	White	NOT	Not	Not
Released	40	Male	Not applicable	Not	Not	Not	Not	Not	Not	Not	Not	0	Yes	Not	Not	Not	35.5 - 37°C (normal)	60 - 100 (normal)	14 - 20 (eupnea)	01 to 04 days	Not applicable	01 to 04 days	Not applicable	Not applicable	01 to 04 days	38	Not applicable	Not applicable		Yes	Clean	Not		White	White	NOT	Not	Not
Int_Hosp	64	Feminine	Systemic Arterial Hypertension	Yes	Not	Not	Not	Not	Not	Not	Not	1	Not				35.5 - 37°C (normal)	60 - 100 (normal)	14 - 20 (eupnea)	05 to 08 days	05 to 08 days	Not applicable	Not applicable	Not applicable	05 to 08 days		Not applicable	Not applicable		Yes	Bilateral ground-glass opacifications, Nodules	Not		White	black/brown	YES	Not	Yes
Released	36	Feminine	Not applicable	Not	Not	Not	Not	Not	Not	Not	Not	0	Not	Not	Not	Not	37 - 37.5 ºC (febrile)	60 - 100 (normal)	14 - 20 (eupnea)	Not applicable	Not applicable	Not applicable	Not applicable	Not applicable	01 to 04 days	38.3	Not applicable	Not applicable		Yes	Bilateral frosted glass opacifications	Not		brown	Not	NOT	Not	Not
Released	23	Feminine	Not applicable	Not	Not	Not	Not	Not	Not	Not	Not	0	Yes	Not	Yes	Yes	35.5 - 37°C (normal)	> 100 (tachycardia)	14 - 20 (eupnea)	05 to 08 days	Not applicable	Not applicable	Not applicable	Not applicable	Not applicable		05 to 08 days	Not applicable		Not		Not		NI	Not	NOT	Not	Not
Released	40	Male	Not applicable	Not	Not	Not	Not	Not	Not	Not	Not	0	Yes	Not	Yes		35.5 - 37°C (normal)	60 - 100 (normal)	14 - 20 (eupnea)	01 to 04 days	Not applicable	Not applicable	Not applicable	Not applicable	01 to 04 days	38.5	Not applicable	01 to 04 days		Not		Not		NI	White	NOT	Not	Not
Released	32	Male	Not applicable	Not	Not	Not	Not	Not	Not	Not	Not	0	Not	Not	Not	Not	35.5 - 37°C (normal)	60 - 100 (normal)	14 - 20 (eupnea)	01 to 04 days	Not applicable	01 to 04 days	Not applicable	Not applicable	01 to 04 days		01 to 04 days	01 to 04 days		Not		Not		White	White	NOT	Not	Not
Int_Hosp	27	Feminine	Not applicable	Not	Not	Not	Not	Not	Not	Not	Not	0	Not	Yes	Yes	Yes	35.5 - 37°C (normal)	60 - 100 (normal)	14 - 20 (eupnea)	05 to 08 days	Not applicable	Not applicable	Not applicable	05 to 08 days	Not applicable		05 to 08 days	Not applicable	Influenza	Yes	Bilateral frosted glass opacifications	Not		White	White	YES	Not	Yes
Released	52	Feminine	Immunosuppressive condition (HIV; use of corticosteroids)	Not	Not	Not	Yes	Not	Not	Not	Not	1	Not	Not		Not	35.5 - 37°C (normal)	60 - 100 (normal)	14 - 20 (eupnea)	05 to 08 days	01 to 04 days	05 to 08 days	Not applicable	Not applicable	05 to 08 days		Not applicable	Not applicable	Influenza, Azithromycin	Yes	Bilateral ground-glass opacifications, Pleural effusion	Not		White	White	NOT	Not	Not
Released	38	Feminine	hypothyroidism	Not	Not	Not	Not	Not	Not	Not	Not	1	Yes	Yes	Yes	Not	>38.5°C (high fever)	> 100 (tachycardia)	14 - 20 (eupnea)	Not applicable	Not applicable	Not applicable	Not applicable	01 to 04 days	01 to 04 days	39	Not applicable	Not applicable		Yes	Bilateral frosted glass opacifications	Not		White	White	NOT	Not	Not
Released	35	Male	Obesity	Not	Not	Not	Not	Not	Not	Not	Not	1	Yes	Not	Not	Yes	35.5 - 37°C (normal)	60 - 100 (normal)	< 14 (bradypnea)	Not applicable	Not applicable	Not applicable	Not applicable	Not applicable	Not applicable		Not applicable	01 to 04 days		Not		Not		White	White	NOT	Not	Not
Released	45	Feminine	Systemic Arterial Hypertension	Yes	Not	Not	Not	Not	Not	Not	Not	1	Yes	Yes			35.5 - 37°C (normal)	60 - 100 (normal)	14 - 20 (eupnea)	01 to 04 days	Not applicable	Not applicable	Not applicable	Not applicable	Not applicable		01 to 04 days	Not applicable		Not		Not		White	Not	NOT	Not	Not
Released	57	Male	Not applicable	Not	Not	Not	Not	Not	Not	Not	Not	0	Yes	Not			35.5 - 37°C (normal)	60 - 100 (normal)	14 - 20 (eupnea)	Not applicable	Not applicable	Not applicable	Not applicable	Not applicable	Not applicable		Not applicable	01 to 04 days		Not		Not		NI	black/brown	NOT	Not	Not
Released	31	Feminine	Not applicable	Not	Not	Not	Not	Not	Not	Not	Not	0	Yes	Not	Not	Not	35.5 - 37°C (normal)	60 - 100 (normal)	14 - 20 (eupnea)	01 to 04 days	01 to 04 days	01 to 04 days	Not applicable	01 to 04 days	01 to 04 days	37.5	01 to 04 days	Not applicable		Not		Not		black	White	NOT	Not	Not
Released	41	Male	Not applicable	Not	Not	Not	Not	Not	Not	Not	Not	0	Yes	Yes	Yes	Yes	35.5 - 37°C (normal)	60 - 100 (normal)	14 - 20 (eupnea)	09 to 12 days	09 to 12 days	Not applicable	Not applicable	Not applicable	09 to 12 days		09 to 12 days	09 to 12 days	Azithromycin, Hydroxychloroquine, Ivermectin, Clavulin	Yes	Bilateral frosted glass opacifications	Not		White	White	NOT	Not	Not
ICU	69	Male	Systemic Arterial Hypertension	Yes	Not	Not	Not	Not	Not	Not	Not	1	Not	Not	Yes	Yes	35.5 - 37°C (normal)	60 - 100 (normal)	> 20 (tachypnea)	Not applicable	Not applicable	Not applicable	Not applicable	09 to 12 days	Not applicable		09 to 12 days	01 to 04 days	Azithromycin, Ivermectin	Yes	Bilateral frosted glass opacifications	Not		White	Not	YES	Yes
Released	49	Male	Not applicable	Not	Not	Not	Not	Not	Not	Not	Not	0	Yes	Yes	Yes		35.5 - 37°C (normal)	> 100 (tachycardia)	14 - 20 (eupnea)	Not applicable	Not applicable	Not applicable	Not applicable	05 to 08 days	05 to 08 days	37.8	Not applicable	01 to 04 days	Influenza	Yes	Bilateral frosted glass opacifications	Not		NI	White	NOT	Not	Not
Released	43	Feminine	Not applicable	Not	Not	Not	Not	Not	Not	Not	Not	0	Yes	Yes	Yes	Yes	35.5 - 37°C (normal)	60 - 100 (normal)	14 - 20 (eupnea)	Not applicable	Not applicable	05 to 08 days	Not applicable	Not applicable	Not applicable		05 to 08 days	Not applicable		Not		Not		White	Not	NOT	Not	Not
Released	39	Male	Coronary disease	Not	Not	Not	Not	Not	Not	Not	Not	1	Yes	Not			37 - 37.5 ºC (febrile)	60 - 100 (normal)	14 - 20 (eupnea)	01 to 04 days	Not applicable	Not applicable	Not applicable	Not applicable	01 to 04 days		01 to 04 days	01 to 04 days	Ivermectin	Yes	Clean	Not		NI	White	NOT	Not	Not
ICU	39	Male	Not applicable	Not	Not	Not	Not	Not	Not	Not	Not	0	Yes	Yes	Yes	Yes	35.5 - 37°C (normal)	> 100 (tachycardia)	14 - 20 (eupnea)	05 to 08 days	01 to 04 days	Not applicable	Not applicable	Not applicable	01 to 04 days		Not applicable	Not applicable	Influenza	Yes	Bilateral frosted glass opacifications	Not		White	White	YES	Yes
Released	26	Feminine	Not applicable	Not	Not	Not	Not	Not	Not	Not	Not	0	Yes	Not	Yes	Not	35.5 - 37°C (normal)	> 100 (tachycardia)	14 - 20 (eupnea)	05 to 08 days	01 to 04 days	05 to 08 days	Not applicable	Not applicable	01 to 04 days		05 to 08 days	Not applicable	Azithromycin	Yes	Bilateral frosted glass opacifications	Not		White	White	NOT	Not	Not
Released	37	Feminine	Not applicable	Not	Not	Not	Not	Not	Not	Not	Not	0	Yes	Yes	Yes	Not	35.5 - 37°C (normal)	60 - 100 (normal)	14 - 20 (eupnea)	01 to 04 days	Not applicable	01 to 04 days	Not applicable	01 to 04 days	01 to 04 days	38	Not applicable	01 to 04 days		Yes	Bilateral frosted glass opacifications	Not		White	White	NOT	Not	Not
Released	63	Male	Not applicable	Not	Not	Not	Not	Not	Not	Not	Not	0	Not	Not	Not	Yes	35.5 - 37°C (normal)	60 - 100 (normal)	14 - 20 (eupnea)	01 to 04 days	Not applicable	Not applicable	Not applicable	Not applicable	Not applicable		Not applicable	Not applicable		Not		Not		White	White	NOT	Not	Not
Released	38	Feminine	Not applicable	Not	Not	Not	Not	Not	Not	Not	Not	0	Not	Not			35.5 - 37°C (normal)	60 - 100 (normal)	14 - 20 (eupnea)	01 to 04 days	Not applicable	Not applicable	Not applicable	Not applicable	Not applicable		01 to 04 days	Not applicable		Not		Not		White	White	NOT	Not	Not
Released	29	Male	Not applicable	Not	Not	Not	Not	Not	Not	Not	Not	0	Yes	Not	Yes	Not	35.5 - 37°C (normal)	60 - 100 (normal)	14 - 20 (eupnea)	01 to 04 days	Not applicable	Not applicable	Not applicable	01 to 04 days	01 to 04 days		Not applicable	Not applicable	Influenza	Not		Not		White	black/brown	NOT	Not	Not
Released	43	Male	Not applicable	Not	Not	Not	Not	Not	Not	Not	Not	0	Yes	Not	Yes	Not	35.5 - 37°C (normal)	60 - 100 (normal)	14 - 20 (eupnea)	01 to 04 days	01 to 04 days	Not applicable	Not applicable	Not applicable	Not applicable		Not applicable	Not applicable	Influenza	Yes	Clean	Not		brown	black/brown	NOT	Not	Not
Released	28	Male	Not applicable	Not	Not	Not	Not	Not	Not	Not	Not	0	Yes	Not	Yes		35.5 - 37°C (normal)	60 - 100 (normal)	14 - 20 (eupnea)	01 to 04 days	Not applicable	Not applicable	Not applicable	Not applicable	Not applicable		01 to 04 days	Not applicable	Influenza	Yes	Clean	Not		black	Not	NOT	Not	Not
Released	42	Feminine	Not applicable	Not	Not	Not	Not	Not	Not	Not	Not	0		Not	Yes	Yes	35.5 - 37°C (normal)	60 - 100 (normal)	14 - 20 (eupnea)	01 to 04 days	Not applicable	Not applicable	Not applicable	01 to 04 days	Not applicable		Not applicable	Not applicable		Not		Not		NI	White	NOT	Not	Not
Released	61	Feminine	Not applicable	Not	Not	Not	Not	Not	Not	Not	Not	0	Yes	Yes	Not	Yes	35.5 - 37°C (normal)	60 - 100 (normal)	14 - 20 (eupnea)	05 to 08 days	Not applicable	Not applicable	Not applicable	01 to 04 days	01 to 04 days	37.8	Not applicable	Not applicable		Not		Not		White	White	NOT	Not	Not
Released	56	Male	Not applicable	Not	Not	Not	Not	Not	Not	Not	Not	0		Not	Yes	Yes	35.5 - 37°C (normal)	60 - 100 (normal)	14 - 20 (eupnea)	> 12 days	Not applicable	Not applicable	Not applicable	Not applicable	Not applicable		Not applicable	Not applicable	clavulin	Yes	Bilateral frosted glass opacifications	Not		White	black/brown	NOT	Not	Not
Released	17	Feminine	Not applicable	Not	Not	Not	Not	Not	Not	Not	Not	0	Not	Not	Yes	Not	35.5 - 37°C (normal)	60 - 100 (normal)	14 - 20 (eupnea)	05 to 08 days	Not applicable	Not applicable	Not applicable	05 to 08 days	Not applicable		05 to 08 days	Not applicable	Ivermectin	Not		Not		brown	black/brown	NOT	Not	Not
Released	32	Male	Systemic Arterial Hypertension, Diabetes, Obesity	Yes	Not	Not	Not	Not	Not	Not	Yes	3	Yes	Not	Yes	Not	35.5 - 37°C (normal)	60 - 100 (normal)	14 - 20 (eupnea)	01 to 04 days	Not applicable	Not applicable	Not applicable	Not applicable	Not applicable		Not applicable	01 to 04 days		Yes	Clean	Not		black	black/brown	NOT	Not	Not
Released	46	Feminine	Systemic Arterial Hypertension	Yes	Not	Not	Not	Not	Not	Not	Not	1	Yes	Not	Yes	Yes	35.5 - 37°C (normal)	60 - 100 (normal)	14 - 20 (eupnea)	Not applicable	Not applicable	Not applicable	Not applicable	Not applicable	Not applicable		Not applicable	Not applicable		Not		Not		black	Not	NOT	Not	Not
Released	43	Feminine	Not applicable	Not	Not	Not	Not	Not	Not	Not	Not	0	Yes	Not	Yes		35.5 - 37°C (normal)	60 - 100 (normal)	14 - 20 (eupnea)	Not applicable	Not applicable	Not applicable	Not applicable	05 to 08 days	01 to 04 days		Not applicable	Not applicable	Ivermectin	Not		Not		NI	Not	NOT	Not	Not
Released	45	Male	Not applicable	Not	Not	Not	Not	Not	Not	Not	Not	0	Yes	Not			35.5 - 37°C (normal)	60 - 100 (normal)	14 - 20 (eupnea)	Not applicable	Not applicable	Not applicable	Not applicable	Not applicable	05 to 08 days		09 to 12 days	Not applicable		Not		Not		NI	White	NOT	Not	Not
Released	41	Feminine	Not applicable	Not	Not	Not	Not	Not	Not	Not	Not	0	Yes	Not	Not	Yes	35.5 - 37°C (normal)	60 - 100 (normal)	14 - 20 (eupnea)	Not applicable	Not applicable	Not applicable	Not applicable	01 to 04 days	Not applicable		Not applicable	Not applicable	Influenza	Yes	Clean	Not		White	Not	NOT	Not	Not
Released	33	Male	Systemic Arterial Hypertension	Yes	Not	Not	Not	Not	Not	Not	Not	1	Yes	Not	Yes	Yes	35.5 - 37°C (normal)	60 - 100 (normal)	14 - 20 (eupnea)	Not applicable	Not applicable	01 to 04 days	Not applicable	01 to 04 days	Not applicable		01 to 04 days	Not applicable		Not		Not		NI	White	NOT	Not	Not
Released	36	Feminine	Not applicable	Not	Not	Not	Not	Not	Not	Not	Not	0	Not	Not	Not	Yes	35.5 - 37°C (normal)	60 - 100 (normal)	14 - 20 (eupnea)	Not applicable	Not applicable	Not applicable	Not applicable	Not applicable	01 to 04 days		Not applicable	Not applicable		Not		Not		White	White	NOT	Not	Not
Released	42	Male	Not applicable	Not	Not	Not	Not	Not	Not	Not	Not	0	Yes	Not	Not	Not	37 - 37.5 ºC (febrile)	60 - 100 (normal)	14 - 20 (eupnea)	01 to 04 days	Not applicable	Not applicable	Not applicable	Not applicable	01 to 04 days		01 to 04 days	Not applicable		Yes	Clean	Not		White	White	NOT	Not	Not
ICU	95	Male	Neoplasms, Chronic Kidney Failure, Chronic Obstructive Pulmonary Disease (COPD), Coronary Disease	Not	Not	Not	Not	Yes	Not	Yes	Not	4	Not				35.5 - 37°C (normal)	60 - 100 (normal)	14 - 20 (eupnea)	Not applicable	01 to 04 days	Not applicable	Not applicable	Not applicable	Not applicable		Not applicable	Not applicable	Hospitalized, look at medications	Yes	Bilateral ground-glass opacifications, Pleural effusion	Not		White	White	YES	Yes
Int_Hosp	34	Male	Obesity	Not	Not	Not	Not	Not	Not	Not	Not	1	Yes	Not	Yes	Not	35.5 - 37°C (normal)	60 - 100 (normal)	> 20 (tachypnea)	05 to 08 days	05 to 08 days	Not applicable	Not applicable	Not applicable	05 to 08 days	38	Not applicable	01 to 04 days	Influenza	Yes	Bilateral frosted glass opacifications	Not		White	black/brown	YES	Not	Yes
