# Supplementary material for: Sociodemographic, laboratory, image data and predictors of gravity risk in patients with COVID-19
Source: PLoS One. 2021 Aug 19;16(8):e0256331. doi: 10.1371/journal.pone.0256331 (PMC8375972; doi:10.1371/journal.pone.0256331)
Supplement: S2 Appendix — (XLSX) [file pone.0256331.s002.xlsx]

## Sheet: Plan1
Internação	Idade	Sexo	Comorbidades:	HAS	Diabetes	Dislipidemia	Condição imunossupressora (HIV; uso de corticóides)	Coronariopatia	Asma	DPOC	Obesidade	Número de comorbidades	Atividade laboral envolve contato com outras pessoas?	Paciente é profissional da área da saúde?	Paciente tem ou teve contato com algum doente?	Recebeu vacina de gripe na ultima Campanha?	Temperatura (ºC)	Frequência cardíaca (bpm)	Frequência respiratória (irpm)	Tosse:	Dispneia:	Odinofagia:	Escarro produtivo:	Cefaleia:	Febre	Temperatura (ºC) ( temperatura relatada ( separar com ponto)	Rinorréia:	Diarreia	Terapia medicamentosa:	TC de tórax:	Achados da TC de tórax:	Radiografia de tórax:	Achados da radiografia de tórax:	RAÇA	Branco/PardaNegro	Internação Hospitalar	UTI	INT.Hosp
Liberado	27	Feminino	Não se aplica	Não	Não	Não	Não	Não	Não	Não	Não	0	Não	Não	Sim	Não	35,5 – 37 ºC (normal)	60 - 100 (normal)	14 - 20 (eupnéia)	01 a 04 dias	Não se aplica	Não se aplica	Não se aplica	Não se aplica	01 a 04 dias	38.7	Não se aplica	01 a 04 dias		Sim	Limpo	Não		N.I	Negro/pardo	NÃO	Não	Não
Liberado	22	Feminino	Não se aplica	Não	Não	Não	Não	Não	Não	Não	Não	0	Não	Não	Não	Não	35,5 – 37 ºC (normal)	60 - 100 (normal)	14 - 20 (eupnéia)	05 a 08 dias	Não se aplica	Não se aplica	Não se aplica	Não se aplica	Não se aplica		05 a 08 dias	Não se aplica	Antigripais	Sim	Nódulos	Não		Parda	Não	NÃO	Não	Não
UTI	55	Masculino	Hipertensão Arterial Sistêmica, Obesidade	Sim	Não	Não	Não	Não	Não	Não	Sim	2	Não	Não	Não					05 a 08 dias	05 a 08 dias	Não se aplica	Não se aplica	Não se aplica	05 a 08 dias	37.4	Não se aplica	01 a 04 dias		Sim	Opacificações bilaterais em vidro fosco	Não		N.I	Branco	SIM	Sim
Liberado	33	Masculino	Obesidade	Não	Não	Não	Não	Não	Não	Não	Não	1	Sim	Não	Sim	Não	35,5 – 37 ºC (normal)	60 - 100 (normal)	14 - 20 (eupnéia)	01 a 04 dias	Não se aplica	Não se aplica	Não se aplica	Não se aplica	01 a 04 dias	38.8	Não se aplica	Não se aplica		Sim	Opacificações bilaterais em vidro fosco	Não		Branca	Branco	NÃO	Não	Não
Liberado	27	Feminino	Não se aplica	Não	Não	Não	Não	Não	Não	Não	Não	0	Não	Não	Não	Não	35,5 – 37 ºC (normal)	60 - 100 (normal)	14 - 20 (eupnéia)	01 a 04 dias	01 a 04 dias	Não se aplica	Não se aplica	Não se aplica	01 a 04 dias	38	01 a 04 dias	Não se aplica		Sim	Opacificações bilaterais em vidro fosco	Não		Branca	Branco	NÃO	Não	Não
Int_Hosp	38	Feminino	Não se aplica	Não	Não	Não	Não	Não	Não	Não	Não	0	Não	Não	Sim	Sim	35,5 – 37 ºC (normal)	60 - 100 (normal)	14 - 20 (eupnéia)	05 a 08 dias	05 a 08 dias	Não se aplica	Não se aplica	Não se aplica	05 a 08 dias	37.5	05 a 08 dias	Não se aplica		Sim	Opacificações bilaterais em vidro fosco	Não		Branca	Branco	SIM	Não	Sim
Liberado	44	Masculino	Condição imunossupressora (HIV; uso de corticóides)	Não	Não	Não	Sim	Não	Não	Não	Não	1	Não	Não	Não	Não	35,5 – 37 ºC (normal)	> 100 (taquicardia)	14 - 20 (eupnéia)	09 a 12 dias	09 a 12 dias	Não se aplica	Não se aplica	Não se aplica	09 a 12 dias	37.5	Não se aplica	Não se aplica	Antigripais	Sim	Opacificações bilaterais em vidro fosco	Não		Branca	Branco	NÃO	Não	Não
Liberado	27	Feminino	Não se aplica	Não	Não	Não	Não	Não	Não	Não	Não	0	Sim	Sim	Não	Sim	35,5 – 37 ºC (normal)	60 - 100 (normal)	14 - 20 (eupnéia)	01 a 04 dias	Não se aplica	Não se aplica	Não se aplica	Não se aplica	Não se aplica		01 a 04 dias	Não se aplica	Antigripais	Sim	Opacificações bilaterais em vidro fosco	Sim	Infiltração bilatera	Branca	Branco	NÃO	Não	Não
Liberado	54	Feminino	Não se aplica	Não	Não	Não	Não	Não	Não	Não	Não	0	Sim	Não	Sim	Sim	35,5 – 37 ºC (normal)	60 - 100 (normal)	14 - 20 (eupnéia)	05 a 08 dias	Não se aplica	Não se aplica	01 a 04 dias	Não se aplica	01 a 04 dias		Não se aplica	Não se aplica	Antigripais	Sim	Limpo	Não		Branca	Branco	NÃO	Não	Não
UTI	69	Masculino	Condição imunossupressora (HIV; uso de corticóides)	Não	Não	Não	Sim	Não	Não	Não	Não	1	Sim	Não	Não		37,5 - 38,5 ºC (febre moderada)	> 100 (taquicardia)	> 20 (taquipnéia)	Não se aplica	Não se aplica	Não se aplica	Não se aplica	Não se aplica	05 a 08 dias	39	05 a 08 dias	Não se aplica		Sim	Opacificações bilaterais em vidro fosco	Não		Branca	Negro/pardo	SIM	Sim
Liberado	50	Masculino	Não se aplica	Não	Não	Não	Não	Não	Não	Não	Não	0	Sim	Não	Sim	Não	35,5 – 37 ºC (normal)	60 - 100 (normal)	14 - 20 (eupnéia)	> 12 dias	Não se aplica	> 12 dias	Não se aplica	Não se aplica	Não se aplica		Não se aplica	Não se aplica		Não		Não		Parda	Não	NÃO	Não	Não
Liberado	22	Masculino	Não se aplica	Não	Não	Não	Não	Não	Não	Não	Não	0	Não	Não	Não	Não	35,5 – 37 ºC (normal)	60 - 100 (normal)	14 - 20 (eupnéia)	Não se aplica	Não se aplica	Não se aplica	Não se aplica	Não se aplica	Não se aplica		Não se aplica	Não se aplica		Não		Não		N.I	Não	NÃO	Não	Não
Liberado	19	Masculino	Não se aplica	Não	Não	Não	Não	Não	Não	Não	Não	0	Não	Não			35,5 – 37 ºC (normal)	60 - 100 (normal)	14 - 20 (eupnéia)	Não se aplica	Não se aplica	Não se aplica	Não se aplica	Não se aplica	Não se aplica		Não se aplica	Não se aplica		Não		Não		N.I	Branco	NÃO	Não	Não
UTI	62	Masculino	Hipertensão Arterial Sistêmica	Sim	Não	Não	Não	Não	Não	Não	Não	1	Sim	Não	Não		37 - 37,5 ºC (febrícula)	60 - 100 (normal)	> 20 (taquipnéia)	01 a 04 dias	Não se aplica	Não se aplica	Não se aplica	Não se aplica	05 a 08 dias	38	Não se aplica	01 a 04 dias	Azitromicina	Sim	Opacificações bilaterais em vidro fosco	Não		Branca	Branco	SIM	Sim
Liberado	33	Masculino	Condição imunossupressora (HIV; uso de corticóides)	Não	Não	Não	Sim	Não	Não	Não	Não	1	Sim	Sim	Sim	Não	35,5 – 37 ºC (normal)	60 - 100 (normal)	14 - 20 (eupnéia)	Não se aplica	Não se aplica	01 a 04 dias	Não se aplica	Não se aplica	01 a 04 dias		Não se aplica	Não se aplica		Sim	Opacificações bilaterais em vidro fosco	Não		Branca	Branco	NÃO	Não	Não
Int_Hosp	65	Feminino	Hipertensão Arterial Sistêmica, Diabetes, Dislipidemia, Obesidade	Sim	Não	Não	Não	Não	Não	Não	Sim	4	Não	Não	Não	Não	35,5 – 37 ºC (normal)	60 - 100 (normal)	14 - 20 (eupnéia)	09 a 12 dias	Não se aplica	Não se aplica	Não se aplica	Não se aplica	09 a 12 dias	38.7	Não se aplica	01 a 04 dias	Antigripais	Sim	Opacificações bilaterais em vidro fosco	Não		Branca	Não	SIM	Não	Sim
Int_Hosp	51	Feminino	Hipertensão Arterial Sistêmica	Sim	Não	Não	Não	Não	Não	Não	Não	1	Sim	Sim	Sim	Sim	35,5 – 37 ºC (normal)	> 100 (taquicardia)	14 - 20 (eupnéia)	01 a 04 dias	Não se aplica	Não se aplica	Não se aplica	01 a 04 dias	01 a 04 dias		01 a 04 dias	Não se aplica	Antigripais	Sim	Opacificações bilaterais em vidro fosco	Não		N.I	Branco	SIM	Não	Sim
UTI	37	Masculino	Não se aplica	Não	Não	Não	Não	Não	Não	Não	Não	0	Sim	Não	Não	Não	35,5 – 37 ºC (normal)	> 100 (taquicardia)	> 20 (taquipnéia)	05 a 08 dias	01 a 04 dias	Não se aplica	Não se aplica	Não se aplica	05 a 08 dias		Não se aplica	Não se aplica	Antigripais	Sim	Opacificações bilaterais em vidro fosco	Não		Branca	Não	SIM	Sim
Liberado	59	Feminino	Hipertensão Arterial Sistêmica, Diabetes	Sim	Não	Não	Não	Não	Não	Não	Não	2	Sim	Sim	Sim	Não	35,5 – 37 ºC (normal)	60 - 100 (normal)	14 - 20 (eupnéia)	01 a 04 dias	Não se aplica	Não se aplica	Não se aplica	01 a 04 dias	Não se aplica		Não se aplica	Não se aplica	Antigripais	Sim	Limpo	Não		N.I	Branco	NÃO	Não	Não
Liberado	33	Feminino	Não se aplica	Não	Não	Não	Não	Não	Não	Não	Não	0	Sim	Sim	Não	Sim	35,5 – 37 ºC (normal)	60 - 100 (normal)	14 - 20 (eupnéia)	01 a 04 dias	Não se aplica	01 a 04 dias	Não se aplica	01 a 04 dias	01 a 04 dias	38	01 a 04 dias	Não se aplica		Sim	Limpo	Não		Branca	Branco	NÃO	Não	Não
Int_Hosp	49	Feminino	Hipertensão Arterial Sistêmica	Sim	Não	Não	Não	Não	Não	Não	Não	1	Sim	Sim	Não	Sim	37,5 - 38,5 ºC (febre moderada)	> 100 (taquicardia)	14 - 20 (eupnéia)	01 a 04 dias	Não se aplica	01 a 04 dias	Não se aplica	Não se aplica	01 a 04 dias	37.8	01 a 04 dias	01 a 04 dias		Sim	Opacificações bilaterais em vidro fosco	Não		Branca	Branco	SIM	Não	Sim
Liberado	36	Masculino	Não se aplica	Não	Não	Não	Não	Não	Não	Não	Não	0	Sim	Sim	Sim	Sim	35,5 – 37 ºC (normal)	60 - 100 (normal)	14 - 20 (eupnéia)	05 a 08 dias	Não se aplica	Não se aplica	Não se aplica	05 a 08 dias	Não se aplica		Não se aplica	Não se aplica		Sim	Nódulos	Não		Branca	Branco	NÃO	Não	Não
UTI	30	Masculino	Não se aplica	Não	Não	Não	Não	Não	Não	Não	Não	0	Não	Não	Sim	Sim	35,5 – 37 ºC (normal)	60 - 100 (normal)	14 - 20 (eupnéia)	Não se aplica	Não se aplica	Não se aplica	Não se aplica	Não se aplica	01 a 04 dias		Não se aplica	Não se aplica		Sim	Opacificações bilaterais em vidro fosco	Não		Branca	Negro/pardo	SIM	Sim
Int_Hosp	41	Masculino	Não se aplica	Não	Não	Não	Não	Não	Não	Não	Não	0	Sim	Não	Não	Não	35,5 – 37 ºC (normal)	> 100 (taquicardia)	14 - 20 (eupnéia)	01 a 04 dias	Não se aplica	Não se aplica	Não se aplica	Não se aplica	05 a 08 dias	39	Não se aplica	Não se aplica	Antigripais	Sim	Opacificações bilaterais em vidro fosco	Não		Parda	Branco	SIM	Não	Sim
Liberado	62	Feminino	Hipertensão Arterial Sistêmica	Sim	Não	Não	Não	Não	Não	Não	Não	1	Sim	Não	Sim	Sim	35,5 – 37 ºC (normal)	60 - 100 (normal)	14 - 20 (eupnéia)	09 a 12 dias	Não se aplica	Não se aplica	Não se aplica	Não se aplica	09 a 12 dias		09 a 12 dias	Não se aplica		Não		Não		Branca	Não	NÃO	Não	Não
Int_Hosp	34	Masculino	Não se aplica	Não	Não	Não	Não	Não	Não	Não	Não	0	Sim	Não	Não	Não	35,5 – 37 ºC (normal)	60 - 100 (normal)	> 20 (taquipnéia)	05 a 08 dias	Não se aplica	Não se aplica	Não se aplica	Não se aplica	01 a 04 dias	38.5	Não se aplica	Não se aplica		Sim	Opacificações bilaterais em vidro fosco	Não		N.I	Branco	SIM	Não	Sim
Liberado	69	Masculino	Hipertensão Arterial Sistêmica	Sim	Não	Não	Não	Não	Não	Não	Não	1	Não	Não	Sim	Sim	35,5 – 37 ºC (normal)	60 - 100 (normal)	14 - 20 (eupnéia)	Não se aplica	Não se aplica	Não se aplica	Não se aplica	01 a 04 dias	Não se aplica		Não se aplica	Não se aplica		Não		Não		Branca	Branco	NÃO	Não	Não
Int_Hosp	36	Feminino	obesidade	Não	Não	Não	Não	Não	Não	Não	Não	1	Sim	Sim	Sim	Não	35,5 – 37 ºC (normal)	> 100 (taquicardia)	> 20 (taquipnéia)	> 12 dias	01 a 04 dias	Não se aplica	Não se aplica	Não se aplica	01 a 04 dias		Não se aplica	Não se aplica		Sim	Limpo	Não		Branca	Branco	SIM	Não	Sim
UTI	44	Masculino	Não se aplica	Não	Não	Não	Não	Não	Não	Não	Não	0	Sim	Não	Não	Não	35,5 – 37 ºC (normal)	> 100 (taquicardia)	> 20 (taquipnéia)	05 a 08 dias	05 a 08 dias	Não se aplica	Não se aplica	Não se aplica	05 a 08 dias		Não se aplica	Não se aplica		Sim	Opacificações bilaterais em vidro fosco	Não		Branca	Branco	SIM	Sim
Int_Hosp	52	Feminino	Não se aplica	Não	Não	Não	Não	Não	Não	Não	Não	0	Sim	Não	Não	Não	35,5 – 37 ºC (normal)	60 - 100 (normal)	14 - 20 (eupnéia)	09 a 12 dias	Não se aplica	09 a 12 dias	Não se aplica	Não se aplica	09 a 12 dias		Não se aplica	Não se aplica		Sim	Opacificações bilaterais em vidro fosco	Não		Branca	Não	SIM	Não	Sim
Liberado	33	Feminino	Não se aplica	Não	Não	Não	Não	Não	Não	Não	Não	0	Não	Não	Sim	Não	35,5 – 37 ºC (normal)	60 - 100 (normal)	14 - 20 (eupnéia)	05 a 08 dias	Não se aplica	05 a 08 dias	Não se aplica	05 a 08 dias	Não se aplica		Não se aplica	01 a 04 dias		Sim	Limpo	Não		N.I	Não	NÃO	Não	Não
Liberado	63	Masculino	Hipertensão Arterial Sistêmica	Sim	Não	Não	Não	Não	Não	Não	Não	1		Não	Sim	Sim	35,5 – 37 ºC (normal)	60 - 100 (normal)	14 - 20 (eupnéia)	05 a 08 dias	Não se aplica	Não se aplica	Não se aplica	Não se aplica	01 a 04 dias		05 a 08 dias	05 a 08 dias		Sim	Opacificações bilaterais em vidro fosco	Não		N.I	Branco	NÃO	Não	Não
Liberado	43	Feminino	Não se aplica	Não	Não	Não	Não	Não	Não	Não	Não	0	Não	Não	Não	Sim	35,5 – 37 ºC (normal)	60 - 100 (normal)	14 - 20 (eupnéia)	01 a 04 dias	01 a 04 dias	Não se aplica	Não se aplica	Não se aplica	Não se aplica		01 a 04 dias	Não se aplica		Sim	Limpo	Não		Branca	Não	NÃO	Não	Não
Liberado	60	Masculino	Condição imunossupressora (HIV; uso de corticóides)	Não	Não	Não	Sim	Não	Não	Não	Não	1	Sim	Sim	Sim	Sim	35,5 – 37 ºC (normal)	60 - 100 (normal)	14 - 20 (eupnéia)	> 12 dias	Não se aplica	> 12 dias	Não se aplica	Não se aplica	Não se aplica		Não se aplica	> 12 dias	Azitromicina, Hidroxicloroquina, Antigripais	Sim	Limpo	Não		N.I	Não	NÃO	Não	Não
Liberado	59	Masculino	Hipertensão Arterial Sistêmica, Diabetes	Sim	Não	Não	Não	Não	Não	Não	Não	2	Sim	Sim	Não	Sim	35,5 – 37 ºC (normal)	60 - 100 (normal)	14 - 20 (eupnéia)	> 12 dias	Não se aplica	01 a 04 dias	Não se aplica	Não se aplica	01 a 04 dias		Não se aplica	> 12 dias	Azitromicina, Hidroxicloroquina	Sim	Opacificações bilaterais em vidro fosco	Não		N.I	Branco	NÃO	Não	Não
Int_Hosp	67	Feminino	Hipertensão Arterial Sistêmica, Diabetes, Coronariopatia	Sim	Não	Não	Não	Sim	Não	Não	Não	3	Sim	Não	Não	Sim	37,5 - 38,5 ºC (febre moderada)	60 - 100 (normal)	14 - 20 (eupnéia)	01 a 04 dias	Não se aplica	01 a 04 dias	Não se aplica	Não se aplica	01 a 04 dias		> 12 dias	Não se aplica		Sim	Limpo	Não		Branca	Branco	SIM	Não	Sim
UTI	49	Masculino	Não se aplica	Não	Não	Não	Não	Não	Não	Não	Não	0	Sim	Não	Não	Sim	35,5 – 37 ºC (normal)	> 100 (taquicardia)	> 20 (taquipnéia)	> 12 dias	> 12 dias	Não se aplica	> 12 dias	Não se aplica	Não se aplica		Não se aplica	Não se aplica		Sim	Opacificações bilaterais em vidro fosco	Não		Branca	Não	SIM	Sim
Liberado	48	Masculino	Não se aplica	Não	Não	Não	Não	Não	Não	Não	Não	0	Sim	Sim	Sim	Não	35,5 – 37 ºC (normal)	> 100 (taquicardia)	14 - 20 (eupnéia)	09 a 12 dias	01 a 04 dias	09 a 12 dias	Não se aplica	09 a 12 dias	09 a 12 dias	38.3	Não se aplica	01 a 04 dias	Azitromicina	Sim	Limpo	Não		N.I	Branco	NÃO	Não	Não
Int_Hosp	36	Feminino	Não se aplica	Não	Não	Não	Não	Não	Não	Não	Não	0	Não	Sim	Não	Não	35,5 – 37 ºC (normal)	60 - 100 (normal)	14 - 20 (eupnéia)	01 a 04 dias	Não se aplica	Não se aplica	Não se aplica	Não se aplica	01 a 04 dias	38	Não se aplica	01 a 04 dias	Antigripais	Sim	Opacificações bilaterais em vidro fosco	Não		Branca	Branco	SIM	Não	Sim
Int_Hosp	46	Masculino	Não se aplica	Não	Não	Não	Não	Não	Não	Não	Não	0	Sim	Não	Não	Não	35,5 – 37 ºC (normal)	60 - 100 (normal)	14 - 20 (eupnéia)	01 a 04 dias	01 a 04 dias	Não se aplica	Não se aplica	Não se aplica	Não se aplica		Não se aplica	Não se aplica		Sim	Limpo	Não		Branca	Branco	SIM	Não	Sim
Int_Hosp	45	Feminino	Asma	Não	Não	Não	Não	Não	Sim	Não	Não	1	Sim	Sim	Sim	Sim	35,5 – 37 ºC (normal)	60 - 100 (normal)	14 - 20 (eupnéia)	01 a 04 dias	01 a 04 dias	01 a 04 dias	Não se aplica	Não se aplica	01 a 04 dias		Não se aplica	Não se aplica		Sim	Opacificações bilaterais em vidro fosco	Não		Branca	Não	SIM	Não	Sim
Int_Hosp	51	Masculino	Hipertensão Arterial Sistêmica	Sim	Não	Não	Não	Não	Não	Não	Não	1	Sim	Não	Sim	Não	35,5 – 37 ºC (normal)	60 - 100 (normal)	14 - 20 (eupnéia)	01 a 04 dias	Não se aplica	01 a 04 dias	Não se aplica	Não se aplica	01 a 04 dias		Não se aplica	Não se aplica		Sim	Opacificações bilaterais em vidro fosco	Não		N.I	Branco	SIM	Não	Sim
UTI	74	Feminino	Hipertensão Arterial Sistêmica, Diabetes, Dislipidemia, Doença Pulmonar Obstrutiva Crônica (DPOC), Coronariopatia, Obesidade	Sim	Não	Não	Não	Sim	Não	Sim	Sim	6	Não	Não	Não			> 100 (taquicardia)	> 20 (taquipnéia)	Não se aplica	Não se aplica	Não se aplica	Não se aplica	Não se aplica	Não se aplica		Não se aplica	> 12 dias						Branca	Não	SIM	Sim
Int_Hosp	69	Masculino	Hipertensão Arterial Sistêmica, Diabetes	Sim	Não	Não	Não	Não	Não	Não	Não	2	Não	Não	Sim	Sim	35,5 – 37 ºC (normal)	60 - 100 (normal)	> 20 (taquipnéia)	01 a 04 dias	Não se aplica	01 a 04 dias	Não se aplica	Não se aplica	01 a 04 dias	38	Não se aplica	Não se aplica		Sim	Limpo	Não		N.I	Branco	SIM	Não	Sim
Liberado	42	Masculino	Hipertensão Arterial Sistêmica, Dislipidemia	Sim	Não	Não	Não	Não	Não	Não	Não	2	Sim	Não	Sim	Não	35,5 – 37 ºC (normal)	60 - 100 (normal)	14 - 20 (eupnéia)	01 a 04 dias	01 a 04 dias	Não se aplica	01 a 04 dias	01 a 04 dias	01 a 04 dias		Não se aplica	Não se aplica	Losartana e Sinvastatina	Sim	Nódulos	Não		Branca	Não	NÃO	Não	Não
Liberado	35	Masculino	Não se aplica	Não	Não	Não	Não	Não	Não	Não	Não	0	Sim	Não	Sim	Não	35,5 – 37 ºC (normal)	60 - 100 (normal)	14 - 20 (eupnéia)	05 a 08 dias	Não se aplica	05 a 08 dias	Não se aplica	05 a 08 dias	01 a 04 dias	38	Não se aplica	Não se aplica	Antigripais	Sim	Opacificações bilaterais em vidro fosco	Não		N.I	Branco	NÃO	Não	Não
UTI	83	Masculino	Hipertensão Arterial Sistêmica, Diabetes, Obesidade	Sim	Não	Não	Não	Não	Não	Não	Sim	3	Não	Não	Não	Sim	37 - 37,5 ºC (febrícula)	60 - 100 (normal)	14 - 20 (eupnéia)	01 a 04 dias	Não se aplica	Não se aplica	Não se aplica	Não se aplica	Não se aplica		01 a 04 dias	Não se aplica	Enalapril, Anlodipina, HTZ, Sinvastatina, Glicazida, Glifage, AAS, Glargina, ASPARTE	Sim	Opacificações bilaterais em vidro fosco	Não		Branca	Não	SIM	Sim
Liberado	37	Masculino	Dislipidemia	Não	Não	Sim	Não	Não	Não	Não	Não	1	Sim	Sim	Sim	Sim	35,5 – 37 ºC (normal)	60 - 100 (normal)	14 - 20 (eupnéia)	01 a 04 dias	Não se aplica	Não se aplica	Não se aplica	Não se aplica	01 a 04 dias	38.1	01 a 04 dias	Não se aplica	Antigripais	Sim	Opacificações bilaterais em vidro fosco	Não		N.I	Branco	NÃO	Não	Não
UTI	88	Feminino	Hipertensão Arterial Sistêmica, Diabetes, Dislipidemia, Coronariopatia, Hipotireoidismo	Sim	Não	Não	Não	Sim	Não	Não	Não	5	Não	Não	Sim	Não	37,5 - 38,5 ºC (febre moderada)	60 - 100 (normal)	> 20 (taquipnéia)	Não se aplica	Não se aplica	Não se aplica	Não se aplica	Não se aplica	05 a 08 dias	38	Não se aplica	05 a 08 dias		Sim	Opacificações bilaterais em vidro fosco	Não		Branca	Negro/pardo	SIM	Sim
Int_Hosp	36	Masculino	Não se aplica	Não	Não	Não	Não	Não	Não	Não	Não	0	Não	Não	Não	Não	35,5 – 37 ºC (normal)	60 - 100 (normal)	14 - 20 (eupnéia)	05 a 08 dias	Não se aplica	Não se aplica	Não se aplica	Não se aplica	01 a 04 dias	37.8	05 a 08 dias	Não se aplica		Sim	Opacificações bilaterais em vidro fosco	Não		Parda	Negro/pardo	SIM	Não	Sim
Liberado	36	Masculino	Não se aplica	Não	Não	Não	Não	Não	Não	Não	Não	0	Sim	Sim	Sim	Sim	35,5 – 37 ºC (normal)	60 - 100 (normal)	14 - 20 (eupnéia)	Não se aplica	Não se aplica	Não se aplica	Não se aplica	01 a 04 dias	01 a 04 dias	38.8	Não se aplica	Não se aplica		Sim	Limpo	Não		Parda	Não	NÃO	Não	Não
Liberado	47	Masculino	Hipertensão Arterial Sistêmica, Coronariopatia	Sim	Não	Não	Não	Sim	Não	Não	Não	2	Sim	Sim	Sim	Sim	35,5 – 37 ºC (normal)	> 100 (taquicardia)	14 - 20 (eupnéia)	01 a 04 dias	01 a 04 dias	Não se aplica	Não se aplica	01 a 04 dias	01 a 04 dias	37.8	09 a 12 dias	01 a 04 dias		Sim	Nódulos	Não		N.I	Não	NÃO	Não	Não
Liberado	58	Masculino	Hipertensão Arterial Sistêmica	Sim	Não	Não	Não	Não	Não	Não	Não	1	Sim	Não	Não	Não	35,5 – 37 ºC (normal)	60 - 100 (normal)	14 - 20 (eupnéia)	05 a 08 dias	Não se aplica	Não se aplica	Não se aplica	Não se aplica	05 a 08 dias	38.5	Não se aplica	05 a 08 dias	Azitromicina, Antigripais	Sim	Opacificações bilaterais em vidro fosco	Não		N.I	Negro/pardo	NÃO	Não	Não
UTI	54	Masculino	Hipertensão Arterial Sistêmica	Sim	Não	Não	Não	Não	Não	Não	Não	1	Não	Não	Não	Não	35,5 – 37 ºC (normal)	60 - 100 (normal)	> 20 (taquipnéia)	05 a 08 dias	05 a 08 dias	Não se aplica	Não se aplica	05 a 08 dias	05 a 08 dias	38.8	Não se aplica	Não se aplica		Sim	Opacificações bilaterais em vidro fosco	Não		Parda	Branco	SIM	Sim
Int_Hosp	56	Masculino	Hipertensão Arterial Sistêmica, Coronariopatia, Obesidade	Sim	Não	Não	Não	Sim	Não	Não	Sim	3	Sim	Sim	Sim	Sim	37 - 37,5 ºC (febrícula)	60 - 100 (normal)	14 - 20 (eupnéia)	05 a 08 dias	Não se aplica	05 a 08 dias	Não se aplica	Não se aplica	05 a 08 dias		Não se aplica	Não se aplica		Sim	Opacificações bilaterais em vidro fosco	Não		Branca	Branco	SIM	Não	Sim
Int_Hosp	46	Masculino	Não se aplica	Não	Não	Não	Não	Não	Não	Não	Não	0	Sim	Não	Sim		35,5 – 37 ºC (normal)	60 - 100 (normal)	14 - 20 (eupnéia)	01 a 04 dias	Não se aplica	Não se aplica	Não se aplica	Não se aplica	01 a 04 dias	38	Não se aplica	Não se aplica	Antigripais	Sim	Opacificações bilaterais em vidro fosco	Não		Branca	Branco	SIM	Não	Sim
Int_Hosp	34	Feminino	Não se aplica	Não	Não	Não	Não	Não	Não	Não	Não	0	Sim	Sim	Sim	Sim	35,5 – 37 ºC (normal)	60 - 100 (normal)	14 - 20 (eupnéia)	01 a 04 dias	01 a 04 dias	01 a 04 dias	Não se aplica	Não se aplica	Não se aplica		Não se aplica	05 a 08 dias		Sim	Opacificações bilaterais em vidro fosco	Não		Branca	Não	SIM	Não	Sim
Liberado	44	Feminino	Não se aplica	Não	Não	Não	Não	Não	Não	Não	Não	0	Sim	Sim	Sim		35,5 – 37 ºC (normal)	60 - 100 (normal)	14 - 20 (eupnéia)	05 a 08 dias	Não se aplica	Não se aplica	Não se aplica	05 a 08 dias	Não se aplica		05 a 08 dias	Não se aplica	Antigripais	Sim	Limpo	Não		N.I	Não	NÃO	Não	Não
Liberado	57	Masculino	Hipertensão Arterial Sistêmica, Diabetes	Sim	Não	Não	Não	Não	Não	Não	Não	2	Sim	Sim	Não	Sim	35,5 – 37 ºC (normal)	> 100 (taquicardia)	14 - 20 (eupnéia)	01 a 04 dias	Não se aplica	01 a 04 dias	Não se aplica	Não se aplica	01 a 04 dias	38	Não se aplica	Não se aplica		Sim	Limpo	Não		N.I	Branco	NÃO	Não	Não
UTI	65	Feminino	Hipertensão Arterial Sistêmica, Coronariopatia	Sim	Não	Não	Não	Sim	Não	Não	Não	2	Não	Não			35,5 – 37 ºC (normal)	> 100 (taquicardia)	> 20 (taquipnéia)	01 a 04 dias	01 a 04 dias	Não se aplica	Não se aplica	Não se aplica	01 a 04 dias		Não se aplica	Não se aplica	Enoxiparina	Não		Sim	Limpo	Branca	Branco	SIM	Sim
Liberado	61	Feminino	Hipertensão Arterial Sistêmica	Sim	Não	Não	Não	Não	Não	Não	Não	1	Não	Não	Sim		35,5 – 37 ºC (normal)	60 - 100 (normal)	14 - 20 (eupnéia)	Não se aplica	Não se aplica	Não se aplica	01 a 04 dias	Não se aplica	Não se aplica		Não se aplica	Não se aplica		Sim	Opacificações bilaterais em vidro fosco	Não		Branca	Branco	NÃO	Não	Não
Liberado	29	Feminino	Não se aplica	Não	Não	Não	Não	Não	Não	Não	Não	0	Não	Não	Sim	Não	35,5 – 37 ºC (normal)	> 100 (taquicardia)	14 - 20 (eupnéia)	05 a 08 dias	01 a 04 dias	05 a 08 dias	Não se aplica	Não se aplica	Não se aplica		05 a 08 dias	01 a 04 dias	Azitromicina, Clavulin, Vonau	Sim	Nódulos	Não		Branca	Branco	NÃO	Não	Não
UTI	68	Feminino	Hipertensão Arterial Sistêmica	Sim	Não	Não	Não	Não	Não	Não	Não	1	Não	Não		Não	35,5 – 37 ºC (normal)	60 - 100 (normal)	> 20 (taquipnéia)	01 a 04 dias	05 a 08 dias	Não se aplica	Não se aplica	Não se aplica	05 a 08 dias	39.8	Não se aplica	Não se aplica		Sim	Opacificações bilaterais em vidro fosco	Não		Branca	Não	SIM	Sim
Liberado	32	Feminino	Não se aplica	Não	Não	Não	Não	Não	Não	Não	Não	0	Sim	Sim	Sim	Sim	35,5 – 37 ºC (normal)	60 - 100 (normal)	14 - 20 (eupnéia)	01 a 04 dias	Não se aplica	01 a 04 dias	Não se aplica	Não se aplica	Não se aplica		Não se aplica	Não se aplica		Sim	Limpo	Não		N.I	Negro/pardo	NÃO	Não	Não
Liberado	32	Masculino	Não se aplica	Não	Não	Não	Não	Não	Não	Não	Não	0	Sim	Não	Não	Não	35,5 – 37 ºC (normal)	> 100 (taquicardia)	14 - 20 (eupnéia)	01 a 04 dias	Não se aplica	01 a 04 dias	Não se aplica	01 a 04 dias	01 a 04 dias	38.5	Não se aplica	Não se aplica	Antigripais	Sim	Limpo	Não		Preta	Branco	NÃO	Não	Não
Liberado	52	Feminino	Hipertensão Arterial Sistêmica	Sim	Não	Não	Não	Não	Não	Não	Não	1	Sim	Não	Sim	Não	35,5 – 37 ºC (normal)	60 - 100 (normal)	14 - 20 (eupnéia)	01 a 04 dias	Não se aplica	01 a 04 dias	Não se aplica	Não se aplica	01 a 04 dias		01 a 04 dias	Não se aplica	Antigripais	Não		Não		Branca	Não	NÃO	Não	Não
Liberado	30	Feminino	Não se aplica	Não	Não	Não	Não	Não	Não	Não	Não	0	Sim	Não	Não	Sim	35,5 – 37 ºC (normal)	60 - 100 (normal)	< 14 (bradipnéia)	01 a 04 dias	01 a 04 dias	01 a 04 dias	Não se aplica	01 a 04 dias	01 a 04 dias		01 a 04 dias	Não se aplica		Não	Limpo	Não		N.I	Não	NÃO	Não	Não
Liberado	24	Masculino	Não se aplica	Não	Não	Não	Não	Não	Não	Não	Não	0	Sim	Não	Não	Não	37 - 37,5 ºC (febrícula)	60 - 100 (normal)	14 - 20 (eupnéia)	01 a 04 dias	Não se aplica	01 a 04 dias	Não se aplica	Não se aplica	01 a 04 dias	38.5	01 a 04 dias	Não se aplica		Não		Não		N.I	Não	NÃO	Não	Não
Liberado	57	Masculino	Dislipidemia	Não	Não	Sim	Não	Não	Não	Não	Não	1	Sim	Não	Não	Não	37,5 - 38,5 ºC (febre moderada)	60 - 100 (normal)	14 - 20 (eupnéia)	01 a 04 dias	01 a 04 dias	Não se aplica	Não se aplica	Não se aplica	01 a 04 dias	38.5	Não se aplica	Não se aplica		Sim	Opacificações bilaterais em vidro fosco, Nódulos	Não		N.I	Não	NÃO	Não	Não
Liberado	36	Masculino	Não se aplica	Não	Não	Não	Não	Não	Não	Não	Não	0	Sim	Não	Não	Não	37 - 37,5 ºC (febrícula)	60 - 100 (normal)	14 - 20 (eupnéia)	01 a 04 dias	Não se aplica	Não se aplica	Não se aplica	05 a 08 dias	01 a 04 dias	38.5	01 a 04 dias	Não se aplica		Sim	Opacificações bilaterais em vidro fosco, Nódulos	Não		N.I	Branco	NÃO	Não	Não
Liberado	31	Feminino	Não se aplica	Não	Não	Não	Não	Não	Não	Não	Não	0	Sim	Sim	Sim	Sim	35,5 – 37 ºC (normal)	> 100 (taquicardia)	14 - 20 (eupnéia)	01 a 04 dias	Não se aplica	Não se aplica	Não se aplica	01 a 04 dias	01 a 04 dias	37.4	Não se aplica	Não se aplica		Não		Não		Branca	Não	NÃO	Não	Não
Liberado	37	Feminino	Não se aplica	Não	Não	Não	Não	Não	Não	Não	Não	0	Sim	Sim	Não	Sim	35,5 – 37 ºC (normal)	60 - 100 (normal)	14 - 20 (eupnéia)	09 a 12 dias	Não se aplica	09 a 12 dias	Não se aplica	Não se aplica	Não se aplica		09 a 12 dias	Não se aplica	Antigripais	Sim	Limpo	Não		N.I	Branco	NÃO	Não	Não
Int_Hosp	75	Masculino	Hipertensão Arterial Sistêmica, Diabetes, Coronariopatia	Sim	Não	Não	Não	Sim	Não	Não	Não	3	Não	Não	Não	Sim	35,5 – 37 ºC (normal)	60 - 100 (normal)	14 - 20 (eupnéia)	01 a 04 dias	Não se aplica	01 a 04 dias	Não se aplica	Não se aplica	01 a 04 dias		01 a 04 dias	Não se aplica	Antigripais	Sim	Opacificações bilaterais em vidro fosco	Não		Branca	Branco	SIM	Não	Sim
Liberado	32	Feminino	Asma	Não	Não	Não	Não	Não	Sim	Não	Não	1		Sim	Sim	Sim	35,5 – 37 ºC (normal)	60 - 100 (normal)	14 - 20 (eupnéia)	01 a 04 dias	Não se aplica	Não se aplica	Não se aplica	Não se aplica	01 a 04 dias	37.3	Não se aplica	Não se aplica		Sim	Limpo	Não		Branca	Branco	NÃO	Não	Não
Liberado	3	Feminino	Não se aplica	Não	Não	Não	Não	Não	Não	Não	Não	0	Sim	Sim	Sim	Sim	35,5 – 37 ºC (normal)	60 - 100 (normal)	14 - 20 (eupnéia)	01 a 04 dias	01 a 04 dias	Não se aplica	Não se aplica	01 a 04 dias	01 a 04 dias	38.8	Não se aplica	01 a 04 dias	Antigripais	Sim	Limpo	Não		Branca	Não	NÃO	Não	Não
Liberado	33	Masculino	Não se aplica	Não	Não	Não	Não	Não	Não	Não	Não	0	Sim	Sim	Sim	Sim	35,5 – 37 ºC (normal)	60 - 100 (normal)	14 - 20 (eupnéia)	05 a 08 dias	Não se aplica	Não se aplica	Não se aplica	Não se aplica	05 a 08 dias	37.5	05 a 08 dias	Não se aplica		Sim	Opacificações bilaterais em vidro fosco, Nódulos	Não		N.I	Negro/pardo	NÃO	Não	Não
Int_Hosp	36	Masculino	Não se aplica	Não	Não	Não	Não	Não	Não	Não	Não	0	Sim	Sim	Sim	Sim	35,5 – 37 ºC (normal)	60 - 100 (normal)	14 - 20 (eupnéia)	05 a 08 dias	Não se aplica	05 a 08 dias	Não se aplica	Não se aplica	05 a 08 dias		Não se aplica	Não se aplica		Sim	Opacificações bilaterais em vidro fosco	Não		Parda	Branco	SIM	Não	Sim
Liberado	44	Feminino	Hipertensão Arterial Sistêmica	Sim	Não	Não	Não	Não	Não	Não	Não	1	Não	Não	Sim	Não	37,5 - 38,5 ºC (febre moderada)	60 - 100 (normal)	14 - 20 (eupnéia)	05 a 08 dias	Não se aplica	05 a 08 dias	Não se aplica	Não se aplica	05 a 08 dias	39	Não se aplica	Não se aplica		Sim	Opacificações bilaterais em vidro fosco	Não		Branca	Não	NÃO	Não	Não
Liberado	13	Feminino	Não se aplica	Não	Não	Não	Não	Não	Não	Não	Não	0	Não	Não	Sim		35,5 – 37 ºC (normal)	60 - 100 (normal)	14 - 20 (eupnéia)	01 a 04 dias	Não se aplica	Não se aplica	Não se aplica	01 a 04 dias	01 a 04 dias		Não se aplica	01 a 04 dias	Antigripais	Sim	Limpo	Não		N.I	Branco	NÃO	Não	Não
Liberado	34	Feminino	Não se aplica	Não	Não	Não	Não	Não	Não	Não	Não	0	Sim	Sim	Sim	Sim	35,5 – 37 ºC (normal)	60 - 100 (normal)	14 - 20 (eupnéia)	Não se aplica	01 a 04 dias	05 a 08 dias	Não se aplica	05 a 08 dias	Não se aplica		Não se aplica	05 a 08 dias		Sim	Opacificações bilaterais em vidro fosco, Nódulos	Não		Branca	Branco	NÃO	Não	Não
Int_Hosp	46	Masculino	Hipertensão Arterial Sistêmica, Diabetes	Sim	Não	Não	Não	Não	Não	Não	Não	2	Sim	Não	Sim		37 - 37,5 ºC (febrícula)	> 100 (taquicardia)	14 - 20 (eupnéia)	Não se aplica	01 a 04 dias	Não se aplica	Não se aplica	Não se aplica	01 a 04 dias		Não se aplica	Não se aplica		Sim	Opacificações bilaterais em vidro fosco	Não		Branca	Não	SIM	Não	Sim
Int_Hosp	65	Feminino	Não se aplica	Não	Não	Não	Não	Não	Não	Não	Não	0	Não	Não	Não		37 - 37,5 ºC (febrícula)	60 - 100 (normal)	14 - 20 (eupnéia)	Não se aplica	Não se aplica	Não se aplica	Não se aplica	09 a 12 dias	09 a 12 dias	38.4	Não se aplica	09 a 12 dias	Azitromicina, Antigripais	Sim	Opacificações bilaterais em vidro fosco	Não		N.I	Branco	SIM	Não	Sim
Liberado	28	Feminino	Não se aplica	Não	Não	Não	Não	Não	Não	Não	Não	0	Sim	Sim	Sim	Sim	35,5 – 37 ºC (normal)	60 - 100 (normal)	14 - 20 (eupnéia)	01 a 04 dias	Não se aplica	Não se aplica	Não se aplica	01 a 04 dias	Não se aplica		01 a 04 dias	Não se aplica		Sim	Opacificações bilaterais em vidro fosco	Não		Branca	Não	NÃO	Não	Não
Int_Hosp	42	Masculino	obesidade	Não	Não	Não	Não	Não	Não	Não	Não	1	Sim	Sim	Sim	Não	35,5 – 37 ºC (normal)	60 - 100 (normal)	14 - 20 (eupnéia)	05 a 08 dias	Não se aplica	Não se aplica	Não se aplica	Não se aplica	01 a 04 dias		05 a 08 dias	05 a 08 dias	Antigripais	Sim	Opacificações bilaterais em vidro fosco	Sim	Limpo	N.I	Não	SIM	Não	Sim
Liberado	62	Masculino	Diabetes	Não	Sim	Não	Não	Não	Não	Não	Não	1	Não	Não	Não	Sim	35,5 – 37 ºC (normal)	60 - 100 (normal)	14 - 20 (eupnéia)	01 a 04 dias	Não se aplica	Não se aplica	Não se aplica	Não se aplica	01 a 04 dias	38	Não se aplica	Não se aplica		Sim	Opacificações bilaterais em vidro fosco	Não		N.I	Não	NÃO	Não	Não
Liberado	63	Feminino	Diabetes	Não	Sim	Não	Não	Não	Não	Não	Não	1	Não	Não	Não	Sim	35,5 – 37 ºC (normal)	60 - 100 (normal)	14 - 20 (eupnéia)	Não se aplica	Não se aplica	Não se aplica	Não se aplica	Não se aplica	Não se aplica		01 a 04 dias	Não se aplica		Sim	Opacificações bilaterais em vidro fosco	Não		N.I	Branco	NÃO	Não	Não
Liberado	41	Masculino	Não se aplica	Não	Não	Não	Não	Não	Não	Não	Não	0	Sim	Sim	Sim	Sim	35,5 – 37 ºC (normal)	60 - 100 (normal)	14 - 20 (eupnéia)	Não se aplica	Não se aplica	Não se aplica	Não se aplica	05 a 08 dias	05 a 08 dias	38.5	05 a 08 dias	05 a 08 dias		Sim	Opacificações bilaterais em vidro fosco	Não		Branca	Não	NÃO	Não	Não
Liberado	32	Masculino	Hipertensão Arterial Sistêmica	Sim	Não	Não	Não	Não	Não	Não	Não	1	Sim	Sim	Sim	Sim	35,5 – 37 ºC (normal)	60 - 100 (normal)	14 - 20 (eupnéia)	01 a 04 dias	Não se aplica	Não se aplica	Não se aplica	01 a 04 dias	01 a 04 dias	37.5	Não se aplica	Não se aplica		Sim	Limpo	Não		N.I	Branco	NÃO	Não	Não
Int_Hosp	76	Masculino	Hipertensão Arterial Sistêmica, Coronariopatia	Sim	Não	Não	Não	Sim	Não	Não	Não	2	Não	Não	Não	Sim	35,5 – 37 ºC (normal)	60 - 100 (normal)	14 - 20 (eupnéia)	01 a 04 dias	Não se aplica	01 a 04 dias	Não se aplica	Não se aplica	01 a 04 dias	38.5	Não se aplica	Não se aplica		Sim	Opacificações bilaterais em vidro fosco	Não		Branca	Branco	SIM	Não	Sim
Liberado	60	Feminino	Não se aplica	Não	Não	Não	Não	Não	Não	Não	Não	0	Não	Não	Sim	Sim	35,5 – 37 ºC (normal)	60 - 100 (normal)	14 - 20 (eupnéia)	01 a 04 dias	Não se aplica	01 a 04 dias	Não se aplica	Não se aplica	Não se aplica		Não se aplica	Não se aplica		Sim	Opacificações bilaterais em vidro fosco, Nódulos	Não		Branca	Não	NÃO	Não	Não
Liberado	35	Masculino	Não se aplica	Não	Não	Não	Não	Não	Não	Não	Não	0	Não	Não			35,5 – 37 ºC (normal)	60 - 100 (normal)	14 - 20 (eupnéia)	01 a 04 dias	Não se aplica	01 a 04 dias	Não se aplica	Não se aplica	Não se aplica		Não se aplica	Não se aplica		Sim	Limpo	Não		N.I	Não	NÃO	Não	Não
Liberado	59	Feminino	Não se aplica	Não	Não	Não	Não	Não	Não	Não	Não	0	Sim	Sim	Sim	Sim	35,5 – 37 ºC (normal)	60 - 100 (normal)	14 - 20 (eupnéia)	Não se aplica	Não se aplica	Não se aplica	Não se aplica	Não se aplica	Não se aplica		Não se aplica	Não se aplica		Sim	Opacificações bilaterais em vidro fosco, Nódulos	Não		N.I	Branco	NÃO	Não	Não
Liberado	29	Feminino	Asma	Não	Não	Não	Não	Não	Sim	Não	Não	1	Não	Não	Não		35,5 – 37 ºC (normal)	60 - 100 (normal)	14 - 20 (eupnéia)	01 a 04 dias	01 a 04 dias	Não se aplica	01 a 04 dias	01 a 04 dias	Não se aplica		01 a 04 dias	01 a 04 dias	Antigripais	Sim	Opacificações bilaterais em vidro fosco, Nódulos	Não		Branca	Branco	NÃO	Não	Não
Liberado	69	Masculino	Não se aplica	Não	Não	Não	Não	Não	Não	Não	Não	0	Sim	Sim	Sim	Não	35,5 – 37 ºC (normal)	60 - 100 (normal)	14 - 20 (eupnéia)	01 a 04 dias	Não se aplica	Não se aplica	Não se aplica	01 a 04 dias	01 a 04 dias	38.2	Não se aplica	Não se aplica	Azitromicina, Antigripais	Sim	Opacificações bilaterais em vidro fosco	Não		Branca	Branco	NÃO	Não	Não
Int_Hosp	59	Masculino	Hipertensão Arterial Sistêmica	Sim	Não	Não	Não	Não	Não	Não	Não	1	Sim	Não	Não	Não	37,5 - 38,5 ºC (febre moderada)	60 - 100 (normal)	14 - 20 (eupnéia)	05 a 08 dias	Não se aplica	Não se aplica	Não se aplica	Não se aplica	01 a 04 dias		Não se aplica	Não se aplica		Sim	Opacificações bilaterais em vidro fosco	Não		Branca	Não	SIM	Não	Sim
Liberado	52	Feminino	Não se aplica	Não	Não	Não	Não	Não	Não	Não	Não	0	Sim	Não	Sim	Não	35,5 – 37 ºC (normal)	60 - 100 (normal)	14 - 20 (eupnéia)	05 a 08 dias	Não se aplica	Não se aplica	Não se aplica	Não se aplica	05 a 08 dias	37.5	05 a 08 dias	Não se aplica	Antigripais	Sim	Opacificações bilaterais em vidro fosco	Não		N.I	Branco	NÃO	Não	Não
Int_Hosp	26	Masculino	Não se aplica	Não	Não	Não	Não	Não	Não	Não	Não	0	Sim	Sim	Não	Não	37 - 37,5 ºC (febrícula)	> 100 (taquicardia)	14 - 20 (eupnéia)	05 a 08 dias	01 a 04 dias	05 a 08 dias	Não se aplica	05 a 08 dias	01 a 04 dias	40	05 a 08 dias	01 a 04 dias	Azitromicina, Antigripais	Sim	Opacificações bilaterais em vidro fosco	Não		Branca	Não	SIM	Não	Sim
Int_Hosp	62	Feminino	Hipertensão Arterial Sistêmica, Diabetes, Obesidade	Sim	Não	Não	Não	Não	Não	Não	Sim	3	Sim	Sim	Sim	Sim	37,5 - 38,5 ºC (febre moderada)	60 - 100 (normal)	> 20 (taquipnéia)	01 a 04 dias	01 a 04 dias	Não se aplica	Não se aplica	Não se aplica	01 a 04 dias	38.2	01 a 04 dias	Não se aplica		Sim	Opacificações bilaterais em vidro fosco, Nódulos	Não		N.I	Não	SIM	Não	Sim
Liberado	27	Masculino	Não se aplica	Não	Não	Não	Não	Não	Não	Não	Não	0	Sim	Não	Não	Não	37,5 - 38,5 ºC (febre moderada)	> 100 (taquicardia)	14 - 20 (eupnéia)	01 a 04 dias	Não se aplica	01 a 04 dias	Não se aplica	01 a 04 dias	01 a 04 dias		Não se aplica	Não se aplica		Sim	Limpo	Não		N.I	Negro/pardo	NÃO	Não	Não
Liberado	59	Masculino	Hipertensão Arterial Sistêmica, Condição imunossupressora (HIV; uso de corticóides), Hipotireoidismo	Sim	Não	Não	Não	Não	Não	Não	Não	3	Não	Não	Sim	Não	35,5 – 37 ºC (normal)	60 - 100 (normal)	> 20 (taquipnéia)	> 12 dias	Não se aplica	Não se aplica	Não se aplica	Não se aplica	> 12 dias		Não se aplica	> 12 dias		Sim	Opacificações bilaterais em vidro fosco	Não		Parda	Branco	NÃO	Não	Não
Liberado	26	Masculino	Não se aplica	Não	Não	Não	Não	Não	Não	Não	Não	0	Sim	Não	Sim	Sim	37 - 37,5 ºC (febrícula)	60 - 100 (normal)	14 - 20 (eupnéia)	01 a 04 dias	01 a 04 dias	01 a 04 dias	Não se aplica	01 a 04 dias	Não se aplica		Não se aplica	Não se aplica	Azitromicina	Sim	Limpo	Não		Branca	Branco	NÃO	Não	Não
Int_Hosp	40	Feminino	Condição imunossupressora (HIV; uso de corticóides)	Não	Não	Não	Sim	Não	Não	Não	Não	1	Não	Não	Não		35,5 – 37 ºC (normal)	60 - 100 (normal)	14 - 20 (eupnéia)	09 a 12 dias	Não se aplica	Não se aplica	Não se aplica	Não se aplica	Não se aplica		Não se aplica	Não se aplica	Corticoide Sistêmico, Antigripais	Sim	Opacificações bilaterais em vidro fosco	Não		Branca	Não	SIM	Não	Sim
Liberado	38	Masculino	Não se aplica	Não	Não	Não	Não	Não	Não	Não	Não	0	Sim	Não	Sim	Não	35,5 – 37 ºC (normal)	60 - 100 (normal)	14 - 20 (eupnéia)	Não se aplica	Não se aplica	Não se aplica	Não se aplica	Não se aplica	Não se aplica		01 a 04 dias	Não se aplica	Antigripais					N.I	Branco	NÃO	Não	Não
UTI	62	Masculino	Hipertensão Arterial Sistêmica, Doença Pulmonar Obstrutiva Crônica (DPOC)	Sim	Não	Não	Não	Não	Não	Sim	Não	2		Não			35,5 – 37 ºC (normal)	60 - 100 (normal)	14 - 20 (eupnéia)	01 a 04 dias	01 a 04 dias	Não se aplica	Não se aplica	Não se aplica	Não se aplica		Não se aplica	Não se aplica	Azitromicina, Enoxiparina, Hidroxicloroquina, Revectina	Sim	Opacificações bilaterais em vidro fosco	Sim	Infiltração bilatera	Branca	Não	SIM	Sim
Liberado	37	Masculino	Não se aplica	Não	Não	Não	Não	Não	Não	Não	Não	0	Não	Não	Não	Não	35,5 – 37 ºC (normal)	60 - 100 (normal)	14 - 20 (eupnéia)	01 a 04 dias	Não se aplica	Não se aplica	Não se aplica	01 a 04 dias	Não se aplica		Não se aplica	Não se aplica		Sim	Opacificações bilaterais em vidro fosco, Nódulos	Não		N.I	Não	NÃO	Não	Não
Liberado	51	Feminino	Hipertensão Arterial Sistêmica	Sim	Não	Não	Não	Não	Não	Não	Não	1	Não	Não	Não	Não	37 - 37,5 ºC (febrícula)	60 - 100 (normal)	14 - 20 (eupnéia)	05 a 08 dias	05 a 08 dias	Não se aplica	Não se aplica	Não se aplica	05 a 08 dias	38	05 a 08 dias	Não se aplica	Azitromicina	Sim	Opacificações bilaterais em vidro fosco	Não		N.I	Branco	NÃO	Não	Não
UTI	69	Masculino	Hipertensão Arterial Sistêmica, Coronariopatia	Sim	Não	Não	Não	Sim	Não	Não	Não	2	Sim	Não	Não	Não	35,5 – 37 ºC (normal)	60 - 100 (normal)	14 - 20 (eupnéia)	05 a 08 dias	Não se aplica	Não se aplica	Não se aplica	Não se aplica	05 a 08 dias	38	Não se aplica	Não se aplica	Antigripais	Sim	Opacificações bilaterais em vidro fosco, Nódulos	Não		Branca	Não	SIM	Sim
UTI	53	Masculino	Dislipidemia	Não	Não	Sim	Não	Não	Não	Não	Não	1	Sim	Não			35,5 – 37 ºC (normal)	> 100 (taquicardia)	> 20 (taquipnéia)	01 a 04 dias	Não se aplica	Não se aplica	Não se aplica	Não se aplica	01 a 04 dias	39.5	Não se aplica	Não se aplica		Sim	Opacificações bilaterais em vidro fosco	Sim	Infiltração bilatera	N.I	Branco	SIM	Sim
Liberado	58	Masculino	Não se aplica	Não	Não	Não	Não	Não	Não	Não	Não	0	Sim	Não	Não	Sim	35,5 – 37 ºC (normal)	> 100 (taquicardia)	14 - 20 (eupnéia)	01 a 04 dias	Não se aplica	01 a 04 dias	01 a 04 dias	Não se aplica	01 a 04 dias	37.8	01 a 04 dias	Não se aplica		Sim	Opacificações bilaterais em vidro fosco	Não		Branca	Não	NÃO	Não	Não
Int_Hosp	50	Feminino	Diabetes	Não	Sim	Não	Não	Não	Não	Não	Não	1	Não	Não	Não		35,5 – 37 ºC (normal)	60 - 100 (normal)	14 - 20 (eupnéia)	05 a 08 dias	Não se aplica	Não se aplica	Não se aplica	Não se aplica	Não se aplica		Não se aplica	Não se aplica		Sim	Opacificações bilaterais em vidro fosco	Não		N.I	Branco	SIM	Não	Sim
Int_Hosp	19	Masculino	Não se aplica	Não	Não	Não	Não	Não	Não	Não	Não	0	Não	Não	Não		35,5 – 37 ºC (normal)	60 - 100 (normal)	14 - 20 (eupnéia)	01 a 04 dias	Não se aplica	Não se aplica	Não se aplica	01 a 04 dias	Não se aplica		Não se aplica	Não se aplica		Sim	Opacificações bilaterais em vidro fosco	Não		Branca	Branco	SIM	Não	Sim
Int_Hosp	58	Masculino	Hipertensão Arterial Sistêmica	Sim	Não	Não	Não	Não	Não	Não	Não	1	Sim	Não	Não	Não	37 - 37,5 ºC (febrícula)	60 - 100 (normal)	> 20 (taquipnéia)	Não se aplica	Não se aplica	Não se aplica	Não se aplica	Não se aplica	01 a 04 dias		Não se aplica	Não se aplica		Sim	Opacificações bilaterais em vidro fosco	Não		Branca	Negro/pardo	SIM	Não	Sim
UTI	90	Masculino	Hipertensão Arterial Sistêmica, Doença Pulmonar Obstrutiva Crônica (DPOC), Acidente Vascular Cerebral (AVC)	Sim	Não	Não	Não	Não	Não	Sim	Não	3	Não	Não	Não		35,5 – 37 ºC (normal)	60 - 100 (normal)	14 - 20 (eupnéia)	Não se aplica	01 a 04 dias	Não se aplica	Não se aplica	Não se aplica	01 a 04 dias		Não se aplica	Não se aplica		Sim	Opacificações bilaterais em vidro fosco, Nódulos, Derrame pleural	Não		Parda	Não	SIM	Sim
Liberado	35	Masculino	Não se aplica	Não	Não	Não	Não	Não	Não	Não	Não	0	Sim	Não	Não	Sim	35,5 – 37 ºC (normal)	60 - 100 (normal)	14 - 20 (eupnéia)	05 a 08 dias	Não se aplica	Não se aplica	Não se aplica	Não se aplica	Não se aplica		05 a 08 dias	Não se aplica		Não		Não		N.I	Não	NÃO	Não	Não
Liberado	37	Feminino	Não se aplica	Não	Não	Não	Não	Não	Não	Não	Não	0	Não	Não	Sim	Não	35,5 – 37 ºC (normal)	60 - 100 (normal)	14 - 20 (eupnéia)	Não se aplica	Não se aplica	Não se aplica	Não se aplica	Não se aplica	Não se aplica		05 a 08 dias	Não se aplica		Não		Não		N.I	Negro/pardo	NÃO	Não	Não
Liberado	41	Masculino	Não se aplica	Não	Não	Não	Não	Não	Não	Não	Não	0	Sim	Não	Sim	Não	37,5 - 38,5 ºC (febre moderada)	> 100 (taquicardia)	14 - 20 (eupnéia)	01 a 04 dias	Não se aplica	Não se aplica	Não se aplica	01 a 04 dias	01 a 04 dias	38.5	01 a 04 dias	Não se aplica		Sim	Opacificações bilaterais em vidro fosco	Não		Parda	Não	NÃO	Não	Não
UTI	57	Masculino	Não se aplica	Não	Não	Não	Não	Não	Não	Não	Não	0	Sim	Não		Sim	35,5 – 37 ºC (normal)	60 - 100 (normal)	> 20 (taquipnéia)	Não se aplica	Não se aplica	Não se aplica	Não se aplica	01 a 04 dias	01 a 04 dias	37.8	Não se aplica	Não se aplica		Sim	Opacificações bilaterais em vidro fosco	Não		N.I	Branco	SIM	Sim
Int_Hosp	46	Masculino	Não se aplica	Não	Não	Não	Não	Não	Não	Não	Não	0	Sim	Não	Sim	Sim	37 - 37,5 ºC (febrícula)	60 - 100 (normal)	14 - 20 (eupnéia)	05 a 08 dias	01 a 04 dias	Não se aplica	Não se aplica	Não se aplica	05 a 08 dias	38.5	Não se aplica	01 a 04 dias		Sim	Opacificações bilaterais em vidro fosco	Não		Branca	Negro/pardo	SIM	Não	Sim
Liberado	54	Masculino	Não se aplica	Não	Não	Não	Não	Não	Não	Não	Não	0	Sim	Não		Não	35,5 – 37 ºC (normal)	60 - 100 (normal)	14 - 20 (eupnéia)	01 a 04 dias	Não se aplica	Não se aplica	Não se aplica	01 a 04 dias	Não se aplica		Não se aplica	Não se aplica		Sim	Limpo	Não		Parda	Não	NÃO	Não	Não
Int_Hosp	50	Masculino	Obesidade	Não	Não	Não	Não	Não	Não	Não	Não	1	Sim	Não	Não	Não	35,5 – 37 ºC (normal)	60 - 100 (normal)	14 - 20 (eupnéia)	05 a 08 dias	Não se aplica	05 a 08 dias	01 a 04 dias	05 a 08 dias	05 a 08 dias	39	Não se aplica	Não se aplica		Sim	Opacificações bilaterais em vidro fosco	Não		N.I	Branco	SIM	Não	Sim
UTI	84	Feminino	Hipertensão Arterial Sistêmica, Diabetes, Dislipidemia, Obesidade	Sim	Não	Não	Não	Não	Não	Não	Sim	4	Não	Não	Sim		35,5 – 37 ºC (normal)	> 100 (taquicardia)	> 20 (taquipnéia)											Sim	Opacificações bilaterais em vidro fosco	Não		Branca	Branco	SIM	Sim
Int_Hosp	46	Feminino	Hipertensão Arterial Sistêmica, Obesidade	Sim	Não	Não	Não	Não	Não	Não	Sim	2	Sim	Não			37,5 - 38,5 ºC (febre moderada)	60 - 100 (normal)	> 20 (taquipnéia)	05 a 08 dias	05 a 08 dias	05 a 08 dias	Não se aplica	05 a 08 dias	05 a 08 dias		05 a 08 dias	Não se aplica		Sim	Opacificações bilaterais em vidro fosco	Não		Branca	Não	SIM	Não	Sim
Liberado	39	Masculino	Não se aplica	Não	Não	Não	Não	Não	Não	Não	Não	0	Sim	Não	Sim	Não	35,5 – 37 ºC (normal)	60 - 100 (normal)	14 - 20 (eupnéia)	01 a 04 dias	Não se aplica	Não se aplica	Não se aplica	01 a 04 dias	Não se aplica		01 a 04 dias	Não se aplica		Sim	Limpo	Não		N.I	Não	NÃO	Não	Não
Liberado	31	Masculino	Não se aplica	Não	Não	Não	Não	Não	Não	Não	Não	0	Sim	Não	Não	Sim	37 - 37,5 ºC (febrícula)	60 - 100 (normal)	14 - 20 (eupnéia)	01 a 04 dias	Não se aplica	01 a 04 dias	Não se aplica	01 a 04 dias			Não se aplica	Não se aplica		Sim	Limpo	Não		N.I	Branco	NÃO	Não	Não
Int_Hosp	33	Masculino	Não se aplica	Não	Não	Não	Não	Não	Não	Não	Não	0	Sim	Não	Não		>38,5 ºC (febre elevada)	> 100 (taquicardia)	> 20 (taquipnéia)	Não se aplica	Não se aplica	Não se aplica	Não se aplica	05 a 08 dias	01 a 04 dias	38	Não se aplica	Não se aplica		Sim	Opacificações bilaterais em vidro fosco, Nódulos	Não		Branca	Não	SIM	Não	Sim
Liberado	33	Feminino	Não se aplica	Não	Não	Não	Não	Não	Não	Não	Não	0	Não	Não	Não	Não	35,5 – 37 ºC (normal)	60 - 100 (normal)	14 - 20 (eupnéia)	> 12 dias	Não se aplica	09 a 12 dias	Não se aplica	Não se aplica	Não se aplica		Não se aplica	Não se aplica		Sim	Limpo	Não		N.I	Não	NÃO	Não	Não
UTI	72	Masculino	Hipertensão Arterial Sistêmica, Condição imunossupressora (HIV; uso de corticóides), Coronariopatia	Sim	Não	Não	Não	Sim	Não	Não	Não	3	Não	Não	Não	Não	37,5 - 38,5 ºC (febre moderada)	60 - 100 (normal)	14 - 20 (eupnéia)	01 a 04 dias	01 a 04 dias	Não se aplica	Não se aplica	Não se aplica	Não se aplica		Não se aplica	Não se aplica		Sim	Opacificações bilaterais em vidro fosco, Nódulos	Não		N.I	Branco	SIM	Sim
Int_Hosp	59	Masculino	Hipertensão Arterial Sistêmica, Diabetes	Sim	Não	Não	Não	Não	Não	Não	Não	2		Não	Não	Não	35,5 – 37 ºC (normal)	> 100 (taquicardia)	> 20 (taquipnéia)	05 a 08 dias	01 a 04 dias	Não se aplica	Não se aplica	Não se aplica	05 a 08 dias	38	Não se aplica	Não se aplica		Sim	Opacificações bilaterais em vidro fosco	Não		Branca	Branco	SIM	Não	Sim
UTI	93	Masculino	Não se aplica	Não	Não	Não	Não	Não	Não	Não	Não	0	Não	Não			35,5 – 37 ºC (normal)	60 - 100 (normal)	14 - 20 (eupnéia)											Sim	Opacificações bilaterais em vidro fosco	Não		Branca	Branco	SIM	Sim
Int_Hosp	89	Feminino	Diabetes, Asma	Não	Sim	Não	Não	Não	Não	Não	Não	2	Sim	Não	Sim	Sim	35,5 – 37 ºC (normal)	60 - 100 (normal)	> 20 (taquipnéia)	05 a 08 dias	Não se aplica	05 a 08 dias	Não se aplica	Não se aplica	05 a 08 dias		Não se aplica	Não se aplica		Sim	Opacificações bilaterais em vidro fosco, Nódulos	Não		Branca	Não	SIM	Não	Sim
Liberado	31	Masculino	Não se aplica	Não	Não	Não	Não	Não	Não	Não	Não	0	Sim	Não			37,5 - 38,5 ºC (febre moderada)	> 100 (taquicardia)	14 - 20 (eupnéia)	Não se aplica	Não se aplica	Não se aplica	Não se aplica	Não se aplica	01 a 04 dias		01 a 04 dias	Não se aplica		Não		Não		N.I	Branco	NÃO	Não	Não
Liberado	31	Masculino	Não se aplica	Não	Não	Não	Não	Não	Não	Não	Não	0	Sim	Não			35,5 – 37 ºC (normal)	60 - 100 (normal)	14 - 20 (eupnéia)	01 a 04 dias	Não se aplica	Não se aplica	Não se aplica	Não se aplica	01 a 04 dias	38	01 a 04 dias	Não se aplica		Não		Não		Branca	Negro/pardo	NÃO	Não	Não
Int_Hosp	31	Feminino	Não se aplica	Não	Não	Não	Não	Não	Não	Não	Não	0	Sim	Não	Sim	Não	35,5 – 37 ºC (normal)	60 - 100 (normal)	14 - 20 (eupnéia)	05 a 08 dias	01 a 04 dias	Não se aplica	Não se aplica	05 a 08 dias	01 a 04 dias		05 a 08 dias	Não se aplica		Sim	Opacificações bilaterais em vidro fosco	Não		Parda	Branco	SIM	Não	Sim
Int_Hosp	33	Masculino	Não se aplica	Não	Não	Não	Não	Não	Não	Não	Não	0	Não	Não	Sim		35,5 – 37 ºC (normal)	60 - 100 (normal)	14 - 20 (eupnéia)	05 a 08 dias	Não se aplica	Não se aplica	Não se aplica	Não se aplica	05 a 08 dias	38.5	05 a 08 dias	05 a 08 dias		Sim	Opacificações bilaterais em vidro fosco, Nódulos	Não		Branca	Branco	SIM	Não	Sim
Liberado	33	Masculino	Não se aplica	Não	Não	Não	Não	Não	Não	Não	Não	0	Sim	Não	Sim	Não	35,5 – 37 ºC (normal)	60 - 100 (normal)	14 - 20 (eupnéia)	01 a 04 dias	Não se aplica	01 a 04 dias	Não se aplica	01 a 04 dias	01 a 04 dias		01 a 04 dias	01 a 04 dias		Sim	Limpo	Não		Branca	Não	NÃO	Não	Não
UTI	87	Masculino	Hipertensão Arterial Sistêmica, Coronariopatia	Sim	Não	Não	Não	Sim	Não	Não	Não	2	Não	Não	Não	Sim	35,5 – 37 ºC (normal)	60 - 100 (normal)	> 20 (taquipnéia)	05 a 08 dias	05 a 08 dias	Não se aplica	Não se aplica	05 a 08 dias	Não se aplica		Não se aplica	Não se aplica		Sim	Opacificações bilaterais em vidro fosco, Nódulos, Derrame pleural	Não		N.I	Não	SIM	Sim
UTI	69	Masculino	Hipertensão Arterial Sistêmica, Asma	Sim	Não	Não	Não	Não	Não	Não	Não	2	Sim	Não																Não		Não		N.I	Branco	SIM	Sim
Liberado	20	Feminino	Não se aplica	Não	Não	Não	Não	Não	Não	Não	Não	0		Não	Sim	Não	35,5 – 37 ºC (normal)	> 100 (taquicardia)	14 - 20 (eupnéia)	01 a 04 dias	Não se aplica	Não se aplica	Não se aplica	01 a 04 dias	Não se aplica		01 a 04 dias	Não se aplica		Sim	Limpo	Não		Branca	Negro/pardo	NÃO	Não	Não
Liberado	45	Masculino	Hipertensão Arterial Sistêmica	Sim	Não	Não	Não	Não	Não	Não	Não	1	Sim	Não	Sim	Sim	35,5 – 37 ºC (normal)	60 - 100 (normal)	14 - 20 (eupnéia)	01 a 04 dias	Não se aplica	01 a 04 dias	Não se aplica	Não se aplica	01 a 04 dias		Não se aplica	Não se aplica		Sim	Opacificações bilaterais em vidro fosco	Não		Preta	Branco	NÃO	Não	Não
Int_Hosp	57	Masculino	Diabetes	Não	Sim	Não	Não	Não	Não	Não	Não	1		Não			35,5 – 37 ºC (normal)	60 - 100 (normal)	14 - 20 (eupnéia)	Não se aplica	Não se aplica	Não se aplica	Não se aplica		Não se aplica		Não se aplica	Não se aplica		Sim	Opacificações bilaterais em vidro fosco	Não		Branca	Branco	SIM	Não	Sim
Liberado	35	Feminino	Não se aplica	Não	Não	Não	Não	Não	Não	Não	Não	0	Sim	Não	Sim	Não	35,5 – 37 ºC (normal)	60 - 100 (normal)	14 - 20 (eupnéia)	01 a 04 dias	Não se aplica	Não se aplica	Não se aplica	Não se aplica	Não se aplica		Não se aplica	Não se aplica	Antigripais	Sim	Opacificações bilaterais em vidro fosco	Não		Branca	Negro/pardo	NÃO	Não	Não
Liberado	39	Masculino	Hipertensão Arterial Sistêmica	Sim	Não	Não	Não	Não	Não	Não	Não	1		Não	Sim	Não	35,5 – 37 ºC (normal)	60 - 100 (normal)	14 - 20 (eupnéia)	01 a 04 dias	Não se aplica	Não se aplica	Não se aplica	01 a 04 dias	01 a 04 dias	38.3	01 a 04 dias	01 a 04 dias		Não		Não		Parda	Negro/pardo	NÃO	Não	Não
Liberado	56	Masculino	Hipertensão Arterial Sistêmica, Diabetes	Sim	Não	Não	Não	Não	Não	Não	Não	2	Sim	Não	Sim	Sim	35,5 – 37 ºC (normal)	60 - 100 (normal)	14 - 20 (eupnéia)	Não se aplica	Não se aplica	Não se aplica	Não se aplica	01 a 04 dias	Não se aplica		Não se aplica	Não se aplica		Sim	Opacificações bilaterais em vidro fosco	Não		Parda	Branco	NÃO	Não	Não
Liberado	32	Masculino	Não se aplica	Não	Não	Não	Não	Não	Não	Não	Não	0	Sim	Não		Não	37 - 37,5 ºC (febrícula)	60 - 100 (normal)	14 - 20 (eupnéia)	05 a 08 dias	Não se aplica	Não se aplica	Não se aplica	Não se aplica	Não se aplica		05 a 08 dias	Não se aplica		Sim	Opacificações bilaterais em vidro fosco	Não		Branca	Branco	NÃO	Não	Não
Liberado	31	Masculino	Não se aplica	Não	Não	Não	Não	Não	Não	Não	Não	0	Não	Não	Não	Sim	35,5 – 37 ºC (normal)	60 - 100 (normal)	14 - 20 (eupnéia)	01 a 04 dias	Não se aplica	Não se aplica	Não se aplica	01 a 04 dias	Não se aplica		Não se aplica	Não se aplica		Sim	Limpo	Não		Branca	Negro/pardo	NÃO	Não	Não
Int_Hosp	52	Feminino	Não se aplica	Não	Não	Não	Não	Não	Não	Não	Não	0	Não	Não	Sim	Não	35,5 – 37 ºC (normal)	60 - 100 (normal)	14 - 20 (eupnéia)	Não se aplica	01 a 04 dias	Não se aplica	Não se aplica	Não se aplica	Não se aplica		Não se aplica	01 a 04 dias	Azitromicina, Hidroxicloroquina	Sim	Opacificações bilaterais em vidro fosco	Não		Parda	Branco	SIM	Não	Sim
Int_Hosp	55	Masculino	Hipertensão Arterial Sistêmica	Sim	Não	Não	Não	Não	Não	Não	Não	1	Sim	Não	Sim	Não	35,5 – 37 ºC (normal)	60 - 100 (normal)	> 20 (taquipnéia)	05 a 08 dias	05 a 08 dias	Não se aplica	Não se aplica	Não se aplica	05 a 08 dias		Não se aplica	Não se aplica		Sim	Opacificações bilaterais em vidro fosco	Não		Branca	Branco	SIM	Não	Sim
Int_Hosp	29	Masculino	Não se aplica	Não	Não	Não	Não	Não	Não	Não	Não	0	Sim	Não			35,5 – 37 ºC (normal)	> 100 (taquicardia)	14 - 20 (eupnéia)	01 a 04 dias	Não se aplica	Não se aplica	Não se aplica	Não se aplica	> 12 dias		Não se aplica	Não se aplica		Sim	Opacificações bilaterais em vidro fosco	Não		Branca	Branco	SIM	Não	Sim
UTI	68	Masculino	Não se aplica	Não	Não	Não	Não	Não	Não	Não	Não	0	Não	Não			37,5 - 38,5 ºC (febre moderada)	60 - 100 (normal)	> 20 (taquipnéia)	01 a 04 dias	Não se aplica	Não se aplica	Não se aplica	05 a 08 dias	05 a 08 dias		05 a 08 dias	Não se aplica	Azitromicina, Antigripais	Sim	Opacificações bilaterais em vidro fosco	Não		Branca	Branco	SIM	Sim
UTI	73	Feminino	Hipertensão Arterial Sistêmica, Diabetes	Sim	Não	Não	Não	Não	Não	Não	Não	2	Não	Não	Sim	Sim	35,5 – 37 ºC (normal)	60 - 100 (normal)	> 20 (taquipnéia)	> 12 dias	01 a 04 dias	Não se aplica	Não se aplica	> 12 dias	Não se aplica		Não se aplica	Não se aplica		Sim	Opacificações bilaterais em vidro fosco	Não		Branca	Branco	SIM	Sim
UTI	47	Feminino	Hipertensão Arterial Sistêmica, Diabetes, Condição imunossupressora (HIV; uso de corticóides)	Sim	Não	Não	Não	Não	Não	Não	Não	3	Não	Não			35,5 – 37 ºC (normal)	> 100 (taquicardia)	> 20 (taquipnéia)	01 a 04 dias	01 a 04 dias	Não se aplica	Não se aplica	Não se aplica	Não se aplica		01 a 04 dias	Não se aplica		Sim	Opacificações bilaterais em vidro fosco	Não		Branca	Branco	SIM	Sim
Int_Hosp	90	Feminino	Hipertensão Arterial Sistêmica	Sim	Não	Não	Não	Não	Não	Não	Não	1	Não	Não			35,5 – 37 ºC (normal)	> 100 (taquicardia)	14 - 20 (eupnéia)	Não se aplica	Não se aplica	Não se aplica	Não se aplica	Não se aplica	Não se aplica		Não se aplica	Não se aplica		Sim	Opacificações bilaterais em vidro fosco, Nódulos, Derrame pleural	Não		Branca	Branco	SIM	Não	Sim
UTI	70	Masculino	Não se aplica	Não	Não	Não	Não	Não	Não	Não	Não	0	Não	Não	Não	Não	35,5 – 37 ºC (normal)	60 - 100 (normal)	14 - 20 (eupnéia)	Não se aplica	Não se aplica	Não se aplica	Não se aplica	Não se aplica	05 a 08 dias		Não se aplica	Não se aplica	Azitromicina, Corticoide Sistêmico	Sim	Opacificações bilaterais em vidro fosco	Não		Branca	Não	SIM	Sim
Liberado	44	Masculino	Hipertensão Arterial Sistêmica, Coronariopatia	Sim	Não	Não	Não	Sim	Não	Não	Não	2	Sim	Não	Sim		35,5 – 37 ºC (normal)	60 - 100 (normal)	14 - 20 (eupnéia)	Não se aplica	Não se aplica	Não se aplica	Não se aplica	Não se aplica	01 a 04 dias	39	Não se aplica	Não se aplica		Não		Não		N.I	Branco	NÃO	Não	Não
Liberado	44	Feminino	Não se aplica	Não	Não	Não	Não	Não	Não	Não	Não	0	Sim	Não	Sim		35,5 – 37 ºC (normal)	60 - 100 (normal)	14 - 20 (eupnéia)	05 a 08 dias	Não se aplica	Não se aplica	Não se aplica	Não se aplica	05 a 08 dias	38	05 a 08 dias	Não se aplica		Sim	Limpo	Não		Branca	Branco	NÃO	Não	Não
Int_Hosp	29	Feminino	Não se aplica	Não	Não	Não	Não	Não	Não	Não	Não	0	Não	Não	Não	Sim	35,5 – 37 ºC (normal)	60 - 100 (normal)	14 - 20 (eupnéia)	Não se aplica	05 a 08 dias	Não se aplica	Não se aplica	Não se aplica	Não se aplica		Não se aplica	05 a 08 dias	Antigripais	Não		Não		Branca	Branco	SIM	Não	Sim
Liberado	33	Feminino	Não se aplica	Não	Não	Não	Não	Não	Não	Não	Não	0	Sim	Não		Não	35,5 – 37 ºC (normal)	60 - 100 (normal)	14 - 20 (eupnéia)	Não se aplica	Não se aplica	Não se aplica	Não se aplica	Não se aplica	Não se aplica		Não se aplica	Não se aplica		Não		Não		Branca	Branco	NÃO	Não	Não
Liberado	69	Feminino	Dislipidemia	Não	Não	Sim	Não	Não	Não	Não	Não	1	Não	Não	Não	Sim	35,5 – 37 ºC (normal)	60 - 100 (normal)	14 - 20 (eupnéia)	05 a 08 dias	Não se aplica	Não se aplica	Não se aplica	Não se aplica	01 a 04 dias		05 a 08 dias	05 a 08 dias		Sim	Opacificações bilaterais em vidro fosco	Não		Branca	Negro/pardo	NÃO	Não	Não
Liberado	39	Masculino	Não se aplica	Não	Não	Não	Não	Não	Não	Não	Não	0	Sim	Não	Sim	Não	35,5 – 37 ºC (normal)	60 - 100 (normal)	14 - 20 (eupnéia)	> 12 dias	Não se aplica	Não se aplica	Não se aplica	Não se aplica	Não se aplica		Não se aplica	Não se aplica		Sim	Opacificações bilaterais em vidro fosco	Não		Parda	Não	NÃO	Não	Não
Liberado	29	Masculino	Não se aplica	Não	Não	Não	Não	Não	Não	Não	Não	0	Sim	Não			35,5 – 37 ºC (normal)	60 - 100 (normal)	14 - 20 (eupnéia)	Não se aplica	Não se aplica	Não se aplica	Não se aplica	05 a 08 dias	Não se aplica		05 a 08 dias	Não se aplica		Sim	Opacificações bilaterais em vidro fosco	Não		N.I	Branco	NÃO	Não	Não
Liberado	27	Masculino	Não se aplica	Não	Não	Não	Não	Não	Não	Não	Não	0	Sim	Não	Sim	Sim	35,5 – 37 ºC (normal)	60 - 100 (normal)	14 - 20 (eupnéia)	Não se aplica	Não se aplica	01 a 04 dias	Não se aplica	01 a 04 dias	Não se aplica		01 a 04 dias	Não se aplica		Não		Não		Branca	Branco	NÃO	Não	Não
Liberado	36	Masculino	Não se aplica	Não	Não	Não	Não	Não	Não	Não	Não	0	Sim	Não	Sim	Não	35,5 – 37 ºC (normal)	60 - 100 (normal)	14 - 20 (eupnéia)	Não se aplica	Não se aplica	Não se aplica	Não se aplica	Não se aplica	05 a 08 dias	38.5	Não se aplica	Não se aplica		Sim	Opacificações bilaterais em vidro fosco	Não		Branca	Negro/pardo	NÃO	Não	Não
Liberado	21	Feminino	Não se aplica	Não	Não	Não	Não	Não	Não	Não	Não	0	Não	Não	Não	Não	37 - 37,5 ºC (febrícula)	60 - 100 (normal)	14 - 20 (eupnéia)	01 a 04 dias	Não se aplica	Não se aplica	Não se aplica	01 a 04 dias	01 a 04 dias		Não se aplica	Não se aplica		Sim	Opacificações bilaterais em vidro fosco	Não		Preta	Branco	NÃO	Não	Não
Int_Hosp	36	Masculino	Não se aplica	Não	Não	Não	Não	Não	Não	Não	Não	0	Não	Não	Não	Sim	37,5 - 38,5 ºC (febre moderada)		14 - 20 (eupnéia)	05 a 08 dias	01 a 04 dias	Não se aplica	Não se aplica	05 a 08 dias	05 a 08 dias		Não se aplica	Não se aplica		Sim	Opacificações bilaterais em vidro fosco	Não		Branca	Branco	SIM	Não	Sim
Liberado	36	Masculino	Não se aplica	Não	Não	Não	Não	Não	Não	Não	Não	0	Sim	Não	Não	Não	35,5 – 37 ºC (normal)	60 - 100 (normal)	14 - 20 (eupnéia)	01 a 04 dias	Não se aplica	01 a 04 dias	Não se aplica	Não se aplica	01 a 04 dias		Não se aplica	Não se aplica	Antigripais	Sim	Opacificações bilaterais em vidro fosco	Não		Branca	Negro/pardo	NÃO	Não	Não
Int_Hosp	44	Feminino	Não se aplica	Não	Não	Não	Não	Não	Não	Não	Não	0	Não	Não	Não		37 - 37,5 ºC (febrícula)	> 100 (taquicardia)	14 - 20 (eupnéia)	01 a 04 dias	Não se aplica	Não se aplica	Não se aplica	Não se aplica	01 a 04 dias		Não se aplica	01 a 04 dias		Sim	Opacificações bilaterais em vidro fosco, Nódulos	Não		Preta	Branco	SIM	Não	Sim
Int_Hosp	51	Masculino	Diabetes	Não	Sim	Não	Não	Não	Não	Não	Não	1	Sim	Não	Não	Sim	35,5 – 37 ºC (normal)	60 - 100 (normal)	14 - 20 (eupnéia)	01 a 04 dias	01 a 04 dias	Não se aplica	Não se aplica	Não se aplica	Não se aplica		Não se aplica	Não se aplica		Sim	Opacificações bilaterais em vidro fosco	Não		Branca	Negro/pardo	SIM	Não	Sim
Liberado	52	Masculino	Hipertensão Arterial Sistêmica, Fumante (atualmente), Etilista	Sim	Não	Não	Não	Não	Não	Não	Não	3	Sim	Não	Sim		35,5 – 37 ºC (normal)	60 - 100 (normal)	14 - 20 (eupnéia)	Não se aplica	Não se aplica	Não se aplica	Não se aplica	05 a 08 dias	05 a 08 dias		Não se aplica	Não se aplica		Sim	Opacificações bilaterais em vidro fosco	Não		Parda	Negro/pardo	NÃO	Não	Não
Liberado	20	Masculino	Não se aplica	Não	Não	Não	Não	Não	Não	Não	Não	0	Não	Não	Sim		35,5 – 37 ºC (normal)	60 - 100 (normal)	14 - 20 (eupnéia)	01 a 04 dias	Não se aplica	01 a 04 dias	Não se aplica	01 a 04 dias	01 a 04 dias	37.8	Não se aplica	Não se aplica		Não		Não		Preta	Branco	NÃO	Não	Não
Liberado	37	Feminino	Neoplasias	Não	Não	Não	Não	Não	Não	Não	Não	1	Não	Não	Não	Sim	35,5 – 37 ºC (normal)	> 100 (taquicardia)	14 - 20 (eupnéia)	05 a 08 dias	Não se aplica	Não se aplica	Não se aplica	05 a 08 dias	05 a 08 dias	37.6	05 a 08 dias	Não se aplica	Antigripais	Sim	Opacificações bilaterais em vidro fosco	Não		Branca	Branco	NÃO	Não	Não
UTI	30	Masculino	Diabetes	Não	Sim	Não	Não	Não	Não	Não	Não	1	Sim	Sim	Não	Não	37,5 - 38,5 ºC (febre moderada)	> 100 (taquicardia)	14 - 20 (eupnéia)	01 a 04 dias	01 a 04 dias	Não se aplica	Não se aplica	Não se aplica	01 a 04 dias		Não se aplica	Não se aplica		Sim	Opacificações bilaterais em vidro fosco	Não		Branca	Não	SIM	Sim
UTI	36	Masculino	Não se aplica	Não	Não	Não	Não	Não	Não	Não	Não	0	Sim	Não	Sim		37 - 37,5 ºC (febrícula)	> 100 (taquicardia)	> 20 (taquipnéia)	05 a 08 dias	05 a 08 dias	Não se aplica	05 a 08 dias	Não se aplica	05 a 08 dias	39	Não se aplica	Não se aplica	Azitromicina	Sim	Nódulos	Não		N.I	Negro/pardo	SIM	Sim
Liberado	28	Masculino	Não se aplica	Não	Não	Não	Não	Não	Não	Não	Não	0	Sim	Não	Sim	Não	35,5 – 37 ºC (normal)	60 - 100 (normal)	14 - 20 (eupnéia)	05 a 08 dias	Não se aplica	Não se aplica	Não se aplica	05 a 08 dias	Não se aplica		05 a 08 dias	Não se aplica	Azitromicina, Hidroxicloroquina	Sim	Limpo	Não		Parda	Branco	NÃO	Não	Não
UTI	69	Masculino	Hipertensão Arterial Sistêmica	Sim	Não	Não	Não	Não	Não	Não	Não	1	Não	Não	Não	Sim	35,5 – 37 ºC (normal)	60 - 100 (normal)	14 - 20 (eupnéia)	01 a 04 dias	Não se aplica	Não se aplica	Não se aplica	Não se aplica	01 a 04 dias	37.7	Não se aplica	Não se aplica		Sim	Opacificações bilaterais em vidro fosco	Não		Branca	Branco	SIM	Sim
Liberado	26	Masculino	Não se aplica	Não	Não	Não	Não	Não	Não	Não	Não	0	Sim	Não	Sim	Sim	37,5 - 38,5 ºC (febre moderada)	> 100 (taquicardia)	14 - 20 (eupnéia)	05 a 08 dias	Não se aplica	Não se aplica	Não se aplica	Não se aplica	05 a 08 dias		Não se aplica	Não se aplica	Bactrim	Sim	Opacificações bilaterais em vidro fosco	Não		Branca	Negro/pardo	NÃO	Não	Não
Int_Hosp	1	Masculino	Condição imunossupressora (HIV; uso de corticóides)	Não	Não	Não	Sim	Não	Não	Não	Não	1	Não	Não	Sim					Não se aplica	Não se aplica	Não se aplica	Não se aplica	Não se aplica	Não se aplica		Não se aplica	Não se aplica		Não		Sim	Limpo	Parda	Branco	SIM	Não	Sim
Liberado	24	Feminino	Não se aplica	Não	Não	Não	Não	Não	Não	Não	Não	0	Sim	Não	Não		35,5 – 37 ºC (normal)	60 - 100 (normal)	14 - 20 (eupnéia)	01 a 04 dias	Não se aplica	01 a 04 dias	Não se aplica	Não se aplica	Não se aplica		01 a 04 dias	Não se aplica		Sim	Limpo	Não		Branca	Branco	NÃO	Não	Não
Liberado	23	Feminino	Não se aplica	Não	Não	Não	Não	Não	Não	Não	Não	0	Sim	Não	Sim	Não	35,5 – 37 ºC (normal)	60 - 100 (normal)	14 - 20 (eupnéia)	01 a 04 dias	01 a 04 dias	Não se aplica	Não se aplica	01 a 04 dias	01 a 04 dias	38.5	01 a 04 dias	Não se aplica		Sim	Nódulos	Não		Branca	Não	NÃO	Não	Não
Liberado	1	Feminino	Não se aplica	Não	Não	Não	Não	Não	Não	Não	Não	0	Não	Não	Não		35,5 – 37 ºC (normal)			Não se aplica	Não se aplica	Não se aplica	Não se aplica	Não se aplica	05 a 08 dias		05 a 08 dias	01 a 04 dias	Azitromicina	Sim	Limpo	Não		N.I	Negro/pardo	NÃO	Não	Não
Liberado	41	Feminino	Obesidade	Não	Não	Não	Não	Não	Não	Não	Não	1		Não	Sim	Não	37 - 37,5 ºC (febrícula)	> 100 (taquicardia)	14 - 20 (eupnéia)	05 a 08 dias	Não se aplica	05 a 08 dias	Não se aplica	Não se aplica	Não se aplica		05 a 08 dias	01 a 04 dias		Sim	Opacificações bilaterais em vidro fosco, Nódulos	Não		Preta	Negro/pardo	NÃO	Não	Não
Liberado	43	Masculino	Não se aplica	Não	Não	Não	Não	Não	Não	Não	Não	0	Sim	Não	Sim	Sim	37,5 - 38,5 ºC (febre moderada)	60 - 100 (normal)	14 - 20 (eupnéia)	Não se aplica	Não se aplica	Não se aplica	Não se aplica	01 a 04 dias	01 a 04 dias	37.9	Não se aplica	Não se aplica		Não		Não		Preta	Branco	NÃO	Não	Não
Liberado	31	Feminino	Não se aplica	Não	Não	Não	Não	Não	Não	Não	Não	0		Não	Sim	Não	35,5 – 37 ºC (normal)	60 - 100 (normal)	14 - 20 (eupnéia)	05 a 08 dias	Não se aplica	Não se aplica	Não se aplica	Não se aplica	Não se aplica		05 a 08 dias	Não se aplica		Não		Não		Branca	Branco	NÃO	Não	Não
Liberado	62	Masculino	Hipertensão Arterial Sistêmica	Sim	Não	Não	Não	Não	Não	Não	Não	1	Sim	Não	Sim	Não	35,5 – 37 ºC (normal)	60 - 100 (normal)	14 - 20 (eupnéia)	01 a 04 dias	Não se aplica	Não se aplica	Não se aplica	Não se aplica	01 a 04 dias	38	Não se aplica	Não se aplica		Sim	Opacificações bilaterais em vidro fosco	Não		Branca	Branco	NÃO	Não	Não
Int_Hosp	47	Masculino	Hipertensão Arterial Sistêmica, Diabetes	Sim	Não	Não	Não	Não	Não	Não	Não	2	Sim	Sim	Não		35,5 – 37 ºC (normal)	60 - 100 (normal)	14 - 20 (eupnéia)	> 12 dias	Não se aplica	Não se aplica	Não se aplica	> 12 dias	Não se aplica		Não se aplica	Não se aplica		Sim	Opacificações bilaterais em vidro fosco	Não		Branca	Negro/pardo	SIM	Não	Sim
Liberado	59	Masculino	Hipertensão Arterial Sistêmica, Coronariopatia	Sim	Não	Não	Não	Sim	Não	Não	Não	2	Sim	Não	Não		35,5 – 37 ºC (normal)	60 - 100 (normal)	14 - 20 (eupnéia)	01 a 04 dias	Não se aplica	Não se aplica	Não se aplica	Não se aplica	Não se aplica		01 a 04 dias	Não se aplica		Não		Não		Parda	Branco	NÃO	Não	Não
Liberado	45	Masculino	Não se aplica	Não	Não	Não	Não	Não	Não	Não	Não	0	Sim	Não	Não	Não	35,5 – 37 ºC (normal)	60 - 100 (normal)	14 - 20 (eupnéia)	Não se aplica	Não se aplica	Não se aplica	Não se aplica	Não se aplica	01 a 04 dias		Não se aplica	Não se aplica		Não		Não		Branca	Branco	NÃO	Não	Não
Liberado	24	Feminino	Não se aplica	Não	Não	Não	Não	Não	Não	Não	Não	0	Não	Não	Sim	Não	35,5 – 37 ºC (normal)	60 - 100 (normal)	14 - 20 (eupnéia)	05 a 08 dias	Não se aplica	Não se aplica	Não se aplica	05 a 08 dias	Não se aplica		Não se aplica	Não se aplica		Não		Não		Branca	Branco	NÃO	Não	Não
Liberado	70	Feminino	Hipertensão Arterial Sistêmica	Sim	Não	Não	Não	Não	Não	Não	Não	1	Não	Não	Não	Sim	35,5 – 37 ºC (normal)	60 - 100 (normal)	14 - 20 (eupnéia)	05 a 08 dias	Não se aplica	05 a 08 dias	Não se aplica	05 a 08 dias	01 a 04 dias	37.8	05 a 08 dias	Não se aplica		Sim	Opacificações bilaterais em vidro fosco	Não		Branca	Não	NÃO	Não	Não
Int_Hosp	72	Masculino	Hipertensão Arterial Sistêmica	Sim	Não	Não	Não	Não	Não	Não	Não	1	Não	Não	Não	Sim	35,5 – 37 ºC (normal)	60 - 100 (normal)	14 - 20 (eupnéia)	05 a 08 dias	Não se aplica	05 a 08 dias	Não se aplica	05 a 08 dias	Não se aplica		05 a 08 dias	Não se aplica		Sim	Opacificações bilaterais em vidro fosco	Não		N.I	Não	SIM	Não	Sim
UTI	60	Feminino	Não se aplica	Não	Não	Não	Não	Não	Não	Não	Não	0	Sim	Não			35,5 – 37 ºC (normal)	60 - 100 (normal)		05 a 08 dias	05 a 08 dias	Não se aplica	Não se aplica	Não se aplica	Não se aplica		Não se aplica	Não se aplica	Azitromicina, Corticoide Sistêmico, Enoxiparina	Sim	Opacificações bilaterais em vidro fosco	Sim	Limpo	N.I	Branco	SIM	Sim
Liberado	37	Masculino	Não se aplica	Não	Não	Não	Não	Não	Não	Não	Não	0		Não	Não	Não	35,5 – 37 ºC (normal)	60 - 100 (normal)	14 - 20 (eupnéia)	05 a 08 dias	Não se aplica	05 a 08 dias	Não se aplica	Não se aplica	Não se aplica		Não se aplica	Não se aplica		Sim	Opacificações bilaterais em vidro fosco	Não		Branca	Não	NÃO	Não	Não
Liberado	29	Feminino	Não se aplica	Não	Não	Não	Não	Não	Não	Não	Não	0	Sim	Sim	Sim		35,5 – 37 ºC (normal)	60 - 100 (normal)	14 - 20 (eupnéia)	01 a 04 dias	Não se aplica	01 a 04 dias	Não se aplica	Não se aplica	Não se aplica		Não se aplica	Não se aplica		Não		Não		N.I	Não	NÃO	Não	Não
Liberado	39	Masculino	Não se aplica	Não	Não	Não	Não	Não	Não	Não	Não	0		Não			37,5 - 38,5 ºC (febre moderada)	60 - 100 (normal)	14 - 20 (eupnéia)	01 a 04 dias	Não se aplica	Não se aplica	Não se aplica	01 a 04 dias	Não se aplica		Não se aplica	Não se aplica	Antigripais	Sim	Opacificações bilaterais em vidro fosco, Nódulos	Não		N.I	Branco	NÃO	Não	Não
Liberado	39	Feminino	Não se aplica	Não	Não	Não	Não	Não	Não	Não	Não	0	Não	Não	Não	Não	35,5 – 37 ºC (normal)	60 - 100 (normal)	14 - 20 (eupnéia)	01 a 04 dias	Não se aplica	Não se aplica	Não se aplica	Não se aplica	01 a 04 dias	38.4	01 a 04 dias	Não se aplica		Sim	Opacificações bilaterais em vidro fosco	Não		Branca	Branco	NÃO	Não	Não
Liberado	39	Feminino	Não se aplica	Não	Não	Não	Não	Não	Não	Não	Não	0	Sim	Não	Não	Não	35,5 – 37 ºC (normal)	60 - 100 (normal)	14 - 20 (eupnéia)	> 12 dias	Não se aplica	> 12 dias	Não se aplica	Não se aplica	Não se aplica		> 12 dias	Não se aplica		Sim	Opacificações bilaterais em vidro fosco	Não		Branca	Branco	NÃO	Não	Não
Liberado	45	Feminino	Não se aplica	Não	Não	Não	Não	Não	Não	Não	Não	0	Não	Não		Sim	35,5 – 37 ºC (normal)	60 - 100 (normal)	14 - 20 (eupnéia)	01 a 04 dias	Não se aplica	Não se aplica	Não se aplica	01 a 04 dias	Não se aplica		Não se aplica	Não se aplica		Sim	Limpo	Não		Branca	Negro/pardo	NÃO	Não	Não
UTI	35	Masculino	Obesidade	Não	Não	Não	Não	Não	Não	Não	Não	1	Sim	Não	Não	Sim	35,5 – 37 ºC (normal)	> 100 (taquicardia)	14 - 20 (eupnéia)	01 a 04 dias	Não se aplica	01 a 04 dias	01 a 04 dias	Não se aplica	Não se aplica		01 a 04 dias	Não se aplica	Antigripais, Amoxicilina	Sim	Opacificações bilaterais em vidro fosco	Não		Preta	Branco	SIM	Sim
Liberado	36	Feminino	Não se aplica	Não	Não	Não	Não	Não	Não	Não	Não	0	Sim	Não	Não	Não	35,5 – 37 ºC (normal)	60 - 100 (normal)	14 - 20 (eupnéia)	Não se aplica	Não se aplica	Não se aplica	Não se aplica	Não se aplica	Não se aplica		05 a 08 dias	Não se aplica		Não		Não		Branca	Branco	NÃO	Não	Não
Liberado	20	Feminino	Obesidade	Não	Não	Não	Não	Não	Não	Não	Não	1	Não	Não	Não	Não	35,5 – 37 ºC (normal)	60 - 100 (normal)	14 - 20 (eupnéia)	05 a 08 dias	Não se aplica	05 a 08 dias	Não se aplica	01 a 04 dias	Não se aplica		05 a 08 dias	Não se aplica		Sim	Limpo	Não		Branca	Branco	NÃO	Não	Não
Liberado	49	Feminino	Obesidade	Não	Não	Não	Não	Não	Não	Não	Não	1	Não	Não	Sim	Sim	35,5 – 37 ºC (normal)	60 - 100 (normal)	14 - 20 (eupnéia)	05 a 08 dias	05 a 08 dias	05 a 08 dias	Não se aplica	Não se aplica	Não se aplica		Não se aplica	Não se aplica		Sim	Opacificações bilaterais em vidro fosco	Não		Branca	Branco	NÃO	Não	Não
Int_Hosp	42	Masculino	Não se aplica	Não	Não	Não	Não	Não	Não	Não	Não	0	Sim	Não	Não		37,5 - 38,5 ºC (febre moderada)	60 - 100 (normal)	14 - 20 (eupnéia)	Não se aplica	Não se aplica	Não se aplica	Não se aplica	Não se aplica	01 a 04 dias	37.5	Não se aplica	01 a 04 dias	Azitromicina	Sim	Limpo	Não		Branca	Não	SIM	Não	Sim
UTI	71	Masculino	Hipertensão Arterial Sistêmica, Doença Pulmonar Obstrutiva Crônica (DPOC), Coronariopatia, Cirrose Hepática	Sim	Não	Não	Não	Sim	Não	Sim	Não	4	Não	Não			37,5 - 38,5 ºC (febre moderada)	60 - 100 (normal)	> 20 (taquipnéia)	01 a 04 dias	01 a 04 dias	Não se aplica	Não se aplica	Não se aplica	01 a 04 dias	38.1	Não se aplica	Não se aplica		Sim	Opacificações bilaterais em vidro fosco	Não		N.I	Branco	SIM	Sim
Liberado	36	Feminino	Não se aplica	Não	Não	Não	Não	Não	Não	Não	Não	0	Não	Não	Sim	Não	35,5 – 37 ºC (normal)	60 - 100 (normal)	< 14 (bradipnéia)	Não se aplica	Não se aplica	05 a 08 dias	Não se aplica	Não se aplica	Não se aplica		Não se aplica	Não se aplica		Sim	Limpo	Não		Branca	Não	NÃO	Não	Não
Liberado	23	Masculino	Não se aplica	Não	Não	Não	Não	Não	Não	Não	Não	0	Sim	Sim	Sim	Sim	35,5 – 37 ºC (normal)	60 - 100 (normal)	14 - 20 (eupnéia)	05 a 08 dias	Não se aplica	Não se aplica	Não se aplica	Não se aplica	01 a 04 dias		Não se aplica	Não se aplica		Não		Não		N.I	Branco	NÃO	Não	Não
UTI	65	Masculino	Hipertensão Arterial Sistêmica	Sim	Não	Não	Não	Não	Não	Não	Não	1	Sim	Não	Não	Sim	37,5 - 38,5 ºC (febre moderada)	60 - 100 (normal)	14 - 20 (eupnéia)	05 a 08 dias	Não se aplica	Não se aplica	Não se aplica		05 a 08 dias	38	Não se aplica	Não se aplica		Sim	Opacificações bilaterais em vidro fosco	Não		Branca	Branco	SIM	Sim
Liberado	34	Masculino	Não se aplica	Não	Não	Não	Não	Não	Não	Não	Não	0	Sim	Não	Não	Não	35,5 – 37 ºC (normal)	60 - 100 (normal)	14 - 20 (eupnéia)	Não se aplica	Não se aplica	Não se aplica	Não se aplica	01 a 04 dias	05 a 08 dias		05 a 08 dias	Não se aplica		Sim	Opacificações bilaterais em vidro fosco	Não		Branca	Branco	NÃO	Não	Não
Liberado	55	Feminino	Hipertensão Arterial Sistêmica, Coronariopatia	Sim	Não	Não	Não	Sim	Não	Não	Não	2	Sim	Não	Sim	Sim	35,5 – 37 ºC (normal)	60 - 100 (normal)	14 - 20 (eupnéia)	05 a 08 dias	Não se aplica	Não se aplica	Não se aplica	05 a 08 dias	Não se aplica		Não se aplica	05 a 08 dias	Hidroxicloroquina	Sim	Opacificações bilaterais em vidro fosco, Nódulos	Não		Branca	Branco	NÃO	Não	Não
Liberado	26	Masculino	Não se aplica	Não	Não	Não	Não	Não	Não	Não	Não	0	Não	Não	Sim	Não	35,5 – 37 ºC (normal)	60 - 100 (normal)	14 - 20 (eupnéia)	01 a 04 dias	Não se aplica	Não se aplica	Não se aplica	01 a 04 dias	Não se aplica		Não se aplica	Não se aplica		Sim	Limpo	Não		Branca	Não	NÃO	Não	Não
Liberado	30	Feminino	Não se aplica	Não	Não	Não	Não	Não	Não	Não	Não	0	Não	Não	Sim	Não	35,5 – 37 ºC (normal)	60 - 100 (normal)	14 - 20 (eupnéia)	05 a 08 dias	Não se aplica	Não se aplica	Não se aplica	01 a 04 dias	Não se aplica		Não se aplica	Não se aplica		Não		Não		N.I	Branco	NÃO	Não	Não
Liberado	41	Masculino	Não se aplica	Não	Não	Não	Não	Não	Não	Não	Não	0	Sim	Não	Sim	Não	37 - 37,5 ºC (febrícula)	60 - 100 (normal)	14 - 20 (eupnéia)	01 a 04 dias	01 a 04 dias	Não se aplica	01 a 04 dias	01 a 04 dias	Não se aplica		01 a 04 dias	01 a 04 dias		Sim	Limpo	Não		Branca	Não	NÃO	Não	Não
Liberado	58	Feminino	Hipertensão Arterial Sistêmica	Sim	Não	Não	Não	Não	Não	Não	Não	1	Sim	Não	Não	Não	35,5 – 37 ºC (normal)	60 - 100 (normal)	14 - 20 (eupnéia)	> 12 dias	01 a 04 dias	Não se aplica	Não se aplica	> 12 dias	> 12 dias		> 12 dias	01 a 04 dias	Antigripais	Sim	Opacificações bilaterais em vidro fosco	Não		N.I	Branco	NÃO	Não	Não
UTI	71	Masculino	Hipertensão Arterial Sistêmica	Sim	Não	Não	Não	Não	Não	Não	Não	1	Não	Não	Não		35,5 – 37 ºC (normal)	> 100 (taquicardia)	> 20 (taquipnéia)	05 a 08 dias	05 a 08 dias	Não se aplica	Não se aplica	Não se aplica	Não se aplica		Não se aplica	05 a 08 dias		Sim	Opacificações bilaterais em vidro fosco	Não		Branca	Não	SIM	Sim
Int_Hosp	46	Masculino	Não se aplica	Não	Não	Não	Não	Não	Não	Não	Não	0	Sim	Não		Sim	37 - 37,5 ºC (febrícula)	60 - 100 (normal)	> 20 (taquipnéia)	05 a 08 dias	Não se aplica	05 a 08 dias	Não se aplica	05 a 08 dias	05 a 08 dias	37.8	Não se aplica	Não se aplica	Azitromicina, Ivermectina	Sim	Opacificações bilaterais em vidro fosco	Não		N.I	Branco	SIM	Não	Sim
Liberado	63	Feminino	Não se aplica	Não	Não	Não	Não	Não	Não	Não	Não	0	Não	Não	Sim	Sim	35,5 – 37 ºC (normal)	60 - 100 (normal)	14 - 20 (eupnéia)	Não se aplica	Não se aplica	Não se aplica	Não se aplica	Não se aplica	Não se aplica		Não se aplica	Não se aplica		Não		Não		Branca	Branco	NÃO	Não	Não
UTI	60	Feminino	Hipertensão Arterial Sistêmica, Diabetes, Asma	Sim	Não	Não	Não	Não	Não	Não	Não	3	Sim	Não	Não	Sim	35,5 – 37 ºC (normal)	60 - 100 (normal)	> 20 (taquipnéia)	Não se aplica	Não se aplica	Não se aplica	Não se aplica	Não se aplica	05 a 08 dias	38	Não se aplica	Não se aplica		Sim	Opacificações bilaterais em vidro fosco, Nódulos	Não		Branca	Não	SIM	Sim
Liberado	35	Masculino	Não se aplica	Não	Não	Não	Não	Não	Não	Não	Não	0	Sim	Não	Sim		37 - 37,5 ºC (febrícula)	60 - 100 (normal)	14 - 20 (eupnéia)	01 a 04 dias	Não se aplica	Não se aplica	Não se aplica	Não se aplica	01 a 04 dias	37.5	Não se aplica	01 a 04 dias		Sim	Limpo	Não		N.I	Não	NÃO	Não	Não
Int_Hosp	66	Feminino	Não se aplica	Não	Não	Não	Não	Não	Não	Não	Não	0	Não	Não			35,5 – 37 ºC (normal)	60 - 100 (normal)	14 - 20 (eupnéia)	Não se aplica	Não se aplica	Não se aplica	Não se aplica	Não se aplica	Não se aplica		Não se aplica	Não se aplica	Antigripais	Sim	Opacificações bilaterais em vidro fosco	Não		N.I	Branco	SIM	Não	Sim
Liberado	24	Feminino	Não se aplica	Não	Não	Não	Não	Não	Não	Não	Não	0	Sim	Não	Sim	Sim	35,5 – 37 ºC (normal)	60 - 100 (normal)	14 - 20 (eupnéia)	Não se aplica	Não se aplica	01 a 04 dias	Não se aplica	Não se aplica	Não se aplica		Não se aplica	Não se aplica		Não		Não		Branca	Branco	NÃO	Não	Não
Liberado	30	Masculino	Diabetes, Dislipidemia	Não	Sim	Não	Não	Não	Não	Não	Não	2	Não	Não	Sim	Sim	37 - 37,5 ºC (febrícula)	60 - 100 (normal)	14 - 20 (eupnéia)	Não se aplica	Não se aplica	01 a 04 dias	Não se aplica	01 a 04 dias	01 a 04 dias	38	Não se aplica	Não se aplica	Antigripais	Sim	Limpo	Não		Branca	Branco	NÃO	Não	Não
Int_Hosp	61	Masculino	Não se aplica	Não	Não	Não	Não	Não	Não	Não	Não	0	Sim	Não	Não	Sim	35,5 – 37 ºC (normal)	60 - 100 (normal)	14 - 20 (eupnéia)	Não se aplica	Não se aplica	Não se aplica	Não se aplica	Não se aplica	09 a 12 dias		Não se aplica	Não se aplica		Sim	Opacificações bilaterais em vidro fosco	Não		Branca	Branco	SIM	Não	Sim
Liberado	31	Feminino	Não se aplica	Não	Não	Não	Não	Não	Não	Não	Não	0	Sim	Sim	Não	Não	37 - 37,5 ºC (febrícula)	> 100 (taquicardia)	14 - 20 (eupnéia)	01 a 04 dias	Não se aplica	01 a 04 dias	01 a 04 dias	01 a 04 dias	Não se aplica		01 a 04 dias	Não se aplica	Antigripais	Não		Não		Branca	Negro/pardo	NÃO	Não	Não
Liberado	39	Masculino	Não se aplica	Não	Não	Não	Não	Não	Não	Não	Não	0	Não	Não	Sim	Sim	35,5 – 37 ºC (normal)	60 - 100 (normal)	14 - 20 (eupnéia)	01 a 04 dias	Não se aplica	Não se aplica	Não se aplica	Não se aplica	Não se aplica		01 a 04 dias	Não se aplica		Não		Não		Parda	Negro/pardo	NÃO	Não	Não
Liberado	32	Feminino	Não se aplica	Não	Não	Não	Não	Não	Não	Não	Não	0	Sim	Não	Sim	Não	35,5 – 37 ºC (normal)	60 - 100 (normal)	14 - 20 (eupnéia)	05 a 08 dias	Não se aplica	05 a 08 dias	Não se aplica	Não se aplica	Não se aplica		Não se aplica	Não se aplica		Não		Não		Preta	Não	NÃO	Não	Não
Liberado	33	Feminino	Não se aplica	Não	Não	Não	Não	Não	Não	Não	Não	0	Não	Não			35,5 – 37 ºC (normal)	60 - 100 (normal)	14 - 20 (eupnéia)	Não se aplica	Não se aplica	Não se aplica	Não se aplica	05 a 08 dias	05 a 08 dias	37.5	Não se aplica	Não se aplica		Não		Não		N.I	Negro/pardo	NÃO	Não	Não
Liberado	44	Masculino	Não se aplica	Não	Não	Não	Não	Não	Não	Não	Não	0	Sim	Não	Sim	Sim	35,5 – 37 ºC (normal)	60 - 100 (normal)	14 - 20 (eupnéia)	01 a 04 dias	Não se aplica	Não se aplica	Não se aplica	Não se aplica	01 a 04 dias		Não se aplica	Não se aplica	Antigripais	Sim	Limpo	Não		Parda	Branco	NÃO	Não	Não
Liberado	28	Masculino	Não se aplica	Não	Não	Não	Não	Não	Não	Não	Não	0	Sim	Não	Sim	Sim	35,5 – 37 ºC (normal)	60 - 100 (normal)	14 - 20 (eupnéia)	01 a 04 dias	01 a 04 dias	Não se aplica	Não se aplica	01 a 04 dias	01 a 04 dias		Não se aplica	Não se aplica		Sim	Opacificações bilaterais em vidro fosco	Não		Branca	Branco	NÃO	Não	Não
Liberado	40	Masculino	Não se aplica	Não	Não	Não	Não	Não	Não	Não	Não	0	Sim	Não	Não	Não	35,5 – 37 ºC (normal)	60 - 100 (normal)	14 - 20 (eupnéia)	01 a 04 dias	Não se aplica	01 a 04 dias	Não se aplica	Não se aplica	01 a 04 dias	38	Não se aplica	Não se aplica		Sim	Limpo	Não		Branca	Branco	NÃO	Não	Não
Int_Hosp	64	Feminino	Hipertensão Arterial Sistêmica	Sim	Não	Não	Não	Não	Não	Não	Não	1	Não				35,5 – 37 ºC (normal)	60 - 100 (normal)	14 - 20 (eupnéia)	05 a 08 dias	05 a 08 dias	Não se aplica	Não se aplica	Não se aplica	05 a 08 dias		Não se aplica	Não se aplica		Sim	Opacificações bilaterais em vidro fosco, Nódulos	Não		Branca	Negro/pardo	SIM	Não	Sim
Liberado	36	Feminino	Não se aplica	Não	Não	Não	Não	Não	Não	Não	Não	0	Não	Não	Não	Não	37 - 37,5 ºC (febrícula)	60 - 100 (normal)	14 - 20 (eupnéia)	Não se aplica	Não se aplica	Não se aplica	Não se aplica	Não se aplica	01 a 04 dias	38.3	Não se aplica	Não se aplica		Sim	Opacificações bilaterais em vidro fosco	Não		Parda	Não	NÃO	Não	Não
Liberado	23	Feminino	Não se aplica	Não	Não	Não	Não	Não	Não	Não	Não	0	Sim	Não	Sim	Sim	35,5 – 37 ºC (normal)	> 100 (taquicardia)	14 - 20 (eupnéia)	05 a 08 dias	Não se aplica	Não se aplica	Não se aplica	Não se aplica	Não se aplica		05 a 08 dias	Não se aplica		Não		Não		N.I	Não	NÃO	Não	Não
Liberado	40	Masculino	Não se aplica	Não	Não	Não	Não	Não	Não	Não	Não	0	Sim	Não	Sim		35,5 – 37 ºC (normal)	60 - 100 (normal)	14 - 20 (eupnéia)	01 a 04 dias	Não se aplica	Não se aplica	Não se aplica	Não se aplica	01 a 04 dias	38.5	Não se aplica	01 a 04 dias		Não		Não		N.I	Branco	NÃO	Não	Não
Liberado	32	Masculino	Não se aplica	Não	Não	Não	Não	Não	Não	Não	Não	0	Não	Não	Não	Não	35,5 – 37 ºC (normal)	60 - 100 (normal)	14 - 20 (eupnéia)	01 a 04 dias	Não se aplica	01 a 04 dias	Não se aplica	Não se aplica	01 a 04 dias		01 a 04 dias	01 a 04 dias		Não		Não		Branca	Branco	NÃO	Não	Não
Int_Hosp	27	Feminino	Não se aplica	Não	Não	Não	Não	Não	Não	Não	Não	0	Não	Sim	Sim	Sim	35,5 – 37 ºC (normal)	60 - 100 (normal)	14 - 20 (eupnéia)	05 a 08 dias	Não se aplica	Não se aplica	Não se aplica	05 a 08 dias	Não se aplica		05 a 08 dias	Não se aplica	Antigripais	Sim	Opacificações bilaterais em vidro fosco	Não		Branca	Branco	SIM	Não	Sim
Liberado	52	Feminino	Condição imunossupressora (HIV; uso de corticóides)	Não	Não	Não	Sim	Não	Não	Não	Não	1	Não	Não		Não	35,5 – 37 ºC (normal)	60 - 100 (normal)	14 - 20 (eupnéia)	05 a 08 dias	01 a 04 dias	05 a 08 dias	Não se aplica	Não se aplica	05 a 08 dias		Não se aplica	Não se aplica	Antigripais, Azitromicina	Sim	Opacificações bilaterais em vidro fosco, Derrame pleural	Não		Branca	Branco	NÃO	Não	Não
Liberado	38	Feminino	Hipotireoidismo	Não	Não	Não	Não	Não	Não	Não	Não	1	Sim	Sim	Sim	Não	>38,5 ºC (febre elevada)	> 100 (taquicardia)	14 - 20 (eupnéia)	Não se aplica	Não se aplica	Não se aplica	Não se aplica	01 a 04 dias	01 a 04 dias	39	Não se aplica	Não se aplica		Sim	Opacificações bilaterais em vidro fosco	Não		Branca	Branco	NÃO	Não	Não
Liberado	35	Masculino	Obesidade	Não	Não	Não	Não	Não	Não	Não	Não	1	Sim	Não	Não	Sim	35,5 – 37 ºC (normal)	60 - 100 (normal)	< 14 (bradipnéia)	Não se aplica	Não se aplica	Não se aplica	Não se aplica	Não se aplica	Não se aplica		Não se aplica	01 a 04 dias		Não		Não		Branca	Branco	NÃO	Não	Não
Liberado	45	Feminino	Hipertensão Arterial Sistêmica	Sim	Não	Não	Não	Não	Não	Não	Não	1	Sim	Sim			35,5 – 37 ºC (normal)	60 - 100 (normal)	14 - 20 (eupnéia)	01 a 04 dias	Não se aplica	Não se aplica	Não se aplica	Não se aplica	Não se aplica		01 a 04 dias	Não se aplica		Não		Não		Branca	Não	NÃO	Não	Não
Liberado	57	Masculino	Não se aplica	Não	Não	Não	Não	Não	Não	Não	Não	0	Sim	Não			35,5 – 37 ºC (normal)	60 - 100 (normal)	14 - 20 (eupnéia)	Não se aplica	Não se aplica	Não se aplica	Não se aplica	Não se aplica	Não se aplica		Não se aplica	01 a 04 dias		Não		Não		N.I	Negro/pardo	NÃO	Não	Não
Liberado	31	Feminino	Não se aplica	Não	Não	Não	Não	Não	Não	Não	Não	0	Sim	Não	Não	Não	35,5 – 37 ºC (normal)	60 - 100 (normal)	14 - 20 (eupnéia)	01 a 04 dias	01 a 04 dias	01 a 04 dias	Não se aplica	01 a 04 dias	01 a 04 dias	37.5	01 a 04 dias	Não se aplica		Não		Não		Preta	Branco	NÃO	Não	Não
Liberado	41	Masculino	Não se aplica	Não	Não	Não	Não	Não	Não	Não	Não	0	Sim	Sim	Sim	Sim	35,5 – 37 ºC (normal)	60 - 100 (normal)	14 - 20 (eupnéia)	09 a 12 dias	09 a 12 dias	Não se aplica	Não se aplica	Não se aplica	09 a 12 dias		09 a 12 dias	09 a 12 dias	Azitromicina, Hidroxicloroquina, Ivermectina, Clavulin	Sim	Opacificações bilaterais em vidro fosco	Não		Branca	Branco	NÃO	Não	Não
UTI	69	Masculino	Hipertensão Arterial Sistêmica	Sim	Não	Não	Não	Não	Não	Não	Não	1	Não	Não	Sim	Sim	35,5 – 37 ºC (normal)	60 - 100 (normal)	> 20 (taquipnéia)	Não se aplica	Não se aplica	Não se aplica	Não se aplica	09 a 12 dias	Não se aplica		09 a 12 dias	01 a 04 dias	Azitromicina, Ivermectina	Sim	Opacificações bilaterais em vidro fosco	Não		Branca	Não	SIM	Sim
Liberado	49	Masculino	Não se aplica	Não	Não	Não	Não	Não	Não	Não	Não	0	Sim	Sim	Sim		35,5 – 37 ºC (normal)	> 100 (taquicardia)	14 - 20 (eupnéia)	Não se aplica	Não se aplica	Não se aplica	Não se aplica	05 a 08 dias	05 a 08 dias	37.8	Não se aplica	01 a 04 dias	Antigripais	Sim	Opacificações bilaterais em vidro fosco	Não		N.I	Branco	NÃO	Não	Não
Liberado	43	Feminino	Não se aplica	Não	Não	Não	Não	Não	Não	Não	Não	0	Sim	Sim	Sim	Sim	35,5 – 37 ºC (normal)	60 - 100 (normal)	14 - 20 (eupnéia)	Não se aplica	Não se aplica	05 a 08 dias	Não se aplica	Não se aplica	Não se aplica		05 a 08 dias	Não se aplica		Não		Não		Branca	Não	NÃO	Não	Não
Liberado	39	Masculino	Coronariopatia	Não	Não	Não	Não	Não	Não	Não	Não	1	Sim	Não			37 - 37,5 ºC (febrícula)	60 - 100 (normal)	14 - 20 (eupnéia)	01 a 04 dias	Não se aplica	Não se aplica	Não se aplica	Não se aplica	01 a 04 dias		01 a 04 dias	01 a 04 dias	Ivermectina	Sim	Limpo	Não		N.I	Branco	NÃO	Não	Não
UTI	39	Masculino	Não se aplica	Não	Não	Não	Não	Não	Não	Não	Não	0	Sim	Sim	Sim	Sim	35,5 – 37 ºC (normal)	> 100 (taquicardia)	14 - 20 (eupnéia)	05 a 08 dias	01 a 04 dias	Não se aplica	Não se aplica	Não se aplica	01 a 04 dias		Não se aplica	Não se aplica	Antigripais	Sim	Opacificações bilaterais em vidro fosco	Não		Branca	Branco	SIM	Sim
Liberado	26	Feminino	Não se aplica	Não	Não	Não	Não	Não	Não	Não	Não	0	Sim	Não	Sim	Não	35,5 – 37 ºC (normal)	> 100 (taquicardia)	14 - 20 (eupnéia)	05 a 08 dias	01 a 04 dias	05 a 08 dias	Não se aplica	Não se aplica	01 a 04 dias		05 a 08 dias	Não se aplica	Azitromicina	Sim	Opacificações bilaterais em vidro fosco	Não		Branca	Branco	NÃO	Não	Não
Liberado	37	Feminino	Não se aplica	Não	Não	Não	Não	Não	Não	Não	Não	0	Sim	Sim	Sim	Não	35,5 – 37 ºC (normal)	60 - 100 (normal)	14 - 20 (eupnéia)	01 a 04 dias	Não se aplica	01 a 04 dias	Não se aplica	01 a 04 dias	01 a 04 dias	38	Não se aplica	01 a 04 dias		Sim	Opacificações bilaterais em vidro fosco	Não		Branca	Branco	NÃO	Não	Não
Liberado	63	Masculino	Não se aplica	Não	Não	Não	Não	Não	Não	Não	Não	0	Não	Não	Não	Sim	35,5 – 37 ºC (normal)	60 - 100 (normal)	14 - 20 (eupnéia)	01 a 04 dias	Não se aplica	Não se aplica	Não se aplica	Não se aplica	Não se aplica		Não se aplica	Não se aplica		Não		Não		Branca	Branco	NÃO	Não	Não
Liberado	38	Feminino	Não se aplica	Não	Não	Não	Não	Não	Não	Não	Não	0	Não	Não			35,5 – 37 ºC (normal)	60 - 100 (normal)	14 - 20 (eupnéia)	01 a 04 dias	Não se aplica	Não se aplica	Não se aplica	Não se aplica	Não se aplica		01 a 04 dias	Não se aplica		Não		Não		Branca	Branco	NÃO	Não	Não
Liberado	29	Masculino	Não se aplica	Não	Não	Não	Não	Não	Não	Não	Não	0	Sim	Não	Sim	Não	35,5 – 37 ºC (normal)	60 - 100 (normal)	14 - 20 (eupnéia)	01 a 04 dias	Não se aplica	Não se aplica	Não se aplica	01 a 04 dias	01 a 04 dias		Não se aplica	Não se aplica	Antigripais	Não		Não		Branca	Negro/pardo	NÃO	Não	Não
Liberado	43	Masculino	Não se aplica	Não	Não	Não	Não	Não	Não	Não	Não	0	Sim	Não	Sim	Não	35,5 – 37 ºC (normal)	60 - 100 (normal)	14 - 20 (eupnéia)	01 a 04 dias	01 a 04 dias	Não se aplica	Não se aplica	Não se aplica	Não se aplica		Não se aplica	Não se aplica	Antigripais	Sim	Limpo	Não		Parda	Negro/pardo	NÃO	Não	Não
Liberado	28	Masculino	Não se aplica	Não	Não	Não	Não	Não	Não	Não	Não	0	Sim	Não	Sim		35,5 – 37 ºC (normal)	60 - 100 (normal)	14 - 20 (eupnéia)	01 a 04 dias	Não se aplica	Não se aplica	Não se aplica	Não se aplica	Não se aplica		01 a 04 dias	Não se aplica	Antigripais	Sim	Limpo	Não		Preta	Não	NÃO	Não	Não
Liberado	42	Feminino	Não se aplica	Não	Não	Não	Não	Não	Não	Não	Não	0		Não	Sim	Sim	35,5 – 37 ºC (normal)	60 - 100 (normal)	14 - 20 (eupnéia)	01 a 04 dias	Não se aplica	Não se aplica	Não se aplica	01 a 04 dias	Não se aplica		Não se aplica	Não se aplica		Não		Não		N.I	Branco	NÃO	Não	Não
Liberado	61	Feminino	Não se aplica	Não	Não	Não	Não	Não	Não	Não	Não	0	Sim	Sim	Não	Sim	35,5 – 37 ºC (normal)	60 - 100 (normal)	14 - 20 (eupnéia)	05 a 08 dias	Não se aplica	Não se aplica	Não se aplica	01 a 04 dias	01 a 04 dias	37.8	Não se aplica	Não se aplica		Não		Não		Branca	Branco	NÃO	Não	Não
Liberado	56	Masculino	Não se aplica	Não	Não	Não	Não	Não	Não	Não	Não	0		Não	Sim	Sim	35,5 – 37 ºC (normal)	60 - 100 (normal)	14 - 20 (eupnéia)	> 12 dias	Não se aplica	Não se aplica	Não se aplica	Não se aplica	Não se aplica		Não se aplica	Não se aplica	Clavulin	Sim	Opacificações bilaterais em vidro fosco	Não		Branca	Negro/pardo	NÃO	Não	Não
Liberado	17	Feminino	Não se aplica	Não	Não	Não	Não	Não	Não	Não	Não	0	Não	Não	Sim	Não	35,5 – 37 ºC (normal)	60 - 100 (normal)	14 - 20 (eupnéia)	05 a 08 dias	Não se aplica	Não se aplica	Não se aplica	05 a 08 dias	Não se aplica		05 a 08 dias	Não se aplica	Ivermectina	Não		Não		Parda	Negro/pardo	NÃO	Não	Não
Liberado	32	Masculino	Hipertensão Arterial Sistêmica, Diabetes, Obesidade	Sim	Não	Não	Não	Não	Não	Não	Sim	3	Sim	Não	Sim	Não	35,5 – 37 ºC (normal)	60 - 100 (normal)	14 - 20 (eupnéia)	01 a 04 dias	Não se aplica	Não se aplica	Não se aplica	Não se aplica	Não se aplica		Não se aplica	01 a 04 dias		Sim	Limpo	Não		Preta	Negro/pardo	NÃO	Não	Não
Liberado	46	Feminino	Hipertensão Arterial Sistêmica	Sim	Não	Não	Não	Não	Não	Não	Não	1	Sim	Não	Sim	Sim	35,5 – 37 ºC (normal)	60 - 100 (normal)	14 - 20 (eupnéia)	Não se aplica	Não se aplica	Não se aplica	Não se aplica	Não se aplica	Não se aplica		Não se aplica	Não se aplica		Não		Não		Preta	Não	NÃO	Não	Não
Liberado	43	Feminino	Não se aplica	Não	Não	Não	Não	Não	Não	Não	Não	0	Sim	Não	Sim		35,5 – 37 ºC (normal)	60 - 100 (normal)	14 - 20 (eupnéia)	Não se aplica	Não se aplica	Não se aplica	Não se aplica	05 a 08 dias	01 a 04 dias		Não se aplica	Não se aplica	Ivermectina	Não		Não		N.I	Não	NÃO	Não	Não
Liberado	45	Masculino	Não se aplica	Não	Não	Não	Não	Não	Não	Não	Não	0	Sim	Não			35,5 – 37 ºC (normal)	60 - 100 (normal)	14 - 20 (eupnéia)	Não se aplica	Não se aplica	Não se aplica	Não se aplica	Não se aplica	05 a 08 dias		09 a 12 dias	Não se aplica		Não		Não		N.I	Branco	NÃO	Não	Não
Liberado	41	Feminino	Não se aplica	Não	Não	Não	Não	Não	Não	Não	Não	0	Sim	Não	Não	Sim	35,5 – 37 ºC (normal)	60 - 100 (normal)	14 - 20 (eupnéia)	Não se aplica	Não se aplica	Não se aplica	Não se aplica	01 a 04 dias	Não se aplica		Não se aplica	Não se aplica	Antigripais	Sim	Limpo	Não		Branca	Não	NÃO	Não	Não
Liberado	33	Masculino	Hipertensão Arterial Sistêmica	Sim	Não	Não	Não	Não	Não	Não	Não	1	Sim	Não	Sim	Sim	35,5 – 37 ºC (normal)	60 - 100 (normal)	14 - 20 (eupnéia)	Não se aplica	Não se aplica	01 a 04 dias	Não se aplica	01 a 04 dias	Não se aplica		01 a 04 dias	Não se aplica		Não		Não		N.I	Branco	NÃO	Não	Não
Liberado	36	Feminino	Não se aplica	Não	Não	Não	Não	Não	Não	Não	Não	0	Não	Não	Não	Sim	35,5 – 37 ºC (normal)	60 - 100 (normal)	14 - 20 (eupnéia)	Não se aplica	Não se aplica	Não se aplica	Não se aplica	Não se aplica	01 a 04 dias		Não se aplica	Não se aplica		Não		Não		Branca	Branco	NÃO	Não	Não
Liberado	42	Masculino	Não se aplica	Não	Não	Não	Não	Não	Não	Não	Não	0	Sim	Não	Não	Não	37 - 37,5 ºC (febrícula)	60 - 100 (normal)	14 - 20 (eupnéia)	01 a 04 dias	Não se aplica	Não se aplica	Não se aplica	Não se aplica	01 a 04 dias		01 a 04 dias	Não se aplica		Sim	Limpo	Não		Branca	Branco	NÃO	Não	Não
UTI	95	Masculino	Neoplasias, Insuficiência Renal Crônica, Doença Pulmonar Obstrutiva Crônica (DPOC), Coronariopatia	Não	Não	Não	Não	Sim	Não	Sim	Não	4	Não				35,5 – 37 ºC (normal)	60 - 100 (normal)	14 - 20 (eupnéia)	Não se aplica	01 a 04 dias	Não se aplica	Não se aplica	Não se aplica	Não se aplica		Não se aplica	Não se aplica	Internou, olhar medicações	Sim	Opacificações bilaterais em vidro fosco, Derrame pleural	Não		Branca	Branco	SIM	Sim
Int_Hosp	34	Masculino	Obesidade	Não	Não	Não	Não	Não	Não	Não	Não	1	Sim	Não	Sim	Não	35,5 – 37 ºC (normal)	60 - 100 (normal)	> 20 (taquipnéia)	05 a 08 dias	05 a 08 dias	Não se aplica	Não se aplica	Não se aplica	05 a 08 dias	38	Não se aplica	01 a 04 dias	Antigripais	Sim	Opacificações bilaterais em vidro fosco	Não		Branca	Negro/pardo	SIM	Não	Sim
